# Supplementary material for: The essential genome of Streptococcus agalactiae
Source: BMC Genomics. 2016 May 26;17:406. doi: 10.1186/s12864-016-2741-z (PMC4881062; doi:10.1186/s12864-016-2741-z)
Supplement: Additional file 3: — Dataset S2. Detailed Gene Fitness Data. Tab 1 (A909 Final Fitness Assignments) lists A909 genes alongside fitness classification as outlined in the main text. Tabs 2–4 (T0-3 ESSENTIALS Output) show raw data from ESSENTIALS analysis of sequencing data from pooled reads at each of three time points. The columns list (from left to right) gene loci, TA sites per locus, the expected insertion number given the null hypothesis that the gene is nonessential, the log2 FC value for that gene’s experimental vs. expected insertion count, the p value for the FC (generalized linear model likelihood ratio test, corrected for multiple comparisons), start and stop base pair positions for the gene’s ORF, the strand on which the ORF is read, the gene length, its name (if named), and the protein product (if known). Tab 5 (RegPrecise Regulons) lists predicted GBS regulon gene participants. Gene loci are provided for the GBS reference strain 2603 V/R and the A909 homolog. Final fitness category assignments are provided for each gene. Tab 6 (2-Component Systems) shows predicted gene participation in two-component systems identified by P2CS. Columns (from left to right) list GBS gene loci, the original literature description of the gene product function (not necessarily in GBS), the gene’s fitness category assignment, the functional class predicted by domain architecture (either response regulator [RR] or sensor histidine kinase [HK]), and whether the function of the gene or its homolog has been validated experimentally. (XLSX 815 kb) [file 12864_2016_2741_MOESM3_ESM.xlsx]

## Sheet: A909 Final Fitness Assignments
Row Number	Gene Locus	Fitness	Gene	Product
1	SAK_0001	Essential	dnaA	chromosome replication initiator DnaA
2	SAK_0002	Essential	dnaN	DNA polymerase III subunit beta
3	SAK_0003	Nonessential	-	diacylglycerol kinase domain-containing protein
4	SAK_0004	Nonessential	-	hypothetical protein
5	SAK_0005	Nonessential	-	hypothetical protein
6	SAK_0006	Nonessential	ychF	GTP-dependent nucleic acid-binding protein EngD
7	SAK_0007	Essential	pth	peptidyl-tRNA hydrolase
8	SAK_0008	Nonessential	mfd	transcription-repair coupling factor
9	SAK_0009	Nonessential	-	S4 domain-containing protein
10	SAK_0010	Essential	-	hypothetical protein
11	SAK_0011	Nonessential	-	hypothetical protein
12	SAK_0012	Nonessential	-	hypothetical protein
13	SAK_0013	Essential	tilS	tRNA(Ile)-lysidine synthetase
14	SAK_0014	Critical	hpt	hypoxanthine-guanine phosphoribosyltransferase
15	SAK_0015	Essential	ftsH	cell division protein FtsH
16	SAK_0016	Nonessential	rrsA	16S ribosomal RNA
17	SAK_0017	Nonessential	-	tRNA-Ala
18	SAK_0018	Nonessential	rrlA	23S ribosomal RNA
19	SAK_0019	Nonessential	rrfA	5S ribosomal RNA
20	SAK_0020	Nonessential	-	tRNA-Val
21	SAK_0021	Undefined	-	tRNA-Asp
22	SAK_0022	Nonessential	-	tRNA-Lys
23	SAK_0023	Nonessential	-	tRNA-Leu
24	SAK_0024	Undefined	-	tRNA-Thr
25	SAK_0025	Nonessential	-	tRNA-Gly
26	SAK_0026	Nonessential	-	tRNA-Leu
27	SAK_0027	Nonessential	-	tRNA-Arg
28	SAK_0028	Undefined	-	tRNA-Pro
29	SAK_0029	Nonessential	rrsB	16S ribosomal RNA
30	SAK_0030	Nonessential	-	tRNA-Ala
31	SAK_0031	Nonessential	rrlB	23S ribosomal RNA
32	SAK_0032	Nonessential	rrfB	5S ribosomal RNA
33	SAK_0033	Nonessential	-	tRNA-Val
34	SAK_0034	Undefined	-	tRNA-Asp
35	SAK_0035	Nonessential	-	tRNA-Lys
36	SAK_0036	Nonessential	-	tRNA-Leu
37	SAK_0037	Undefined	-	tRNA-Thr
38	SAK_0038	Nonessential	-	tRNA-Gly
39	SAK_0039	Nonessential	-	tRNA-Leu
40	SAK_0040	Nonessential	-	tRNA-Arg
41	SAK_0041	Undefined	-	tRNA-Pro
42	SAK_0042	Undefined	-	tRNA-Met
43	SAK_0043	Undefined	-	tRNA-Met
44	SAK_0044	Nonessential	-	tRNA-Ser
45	SAK_0045	Nonessential	-	tRNA-Met
46	SAK_0046	Undefined	-	tRNA-Phe
47	SAK_0047	Nonessential	-	tRNA-Gly
48	SAK_0048	Nonessential	-	tRNA-Ile
49	SAK_0049	Undefined	-	tRNA-Ser
50	SAK_0050	Essential	pcsB	PcsB protein
51	SAK_0051	Essential	prs	ribose-phosphate pyrophosphokinase
52	SAK_0052	Nonessential	-	aromatic amino acid aminotransferase
53	SAK_0053	Nonessential	recO	DNA repair protein RecO
54	SAK_0054	Nonessential	-	CAAX amino terminal protease
55	SAK_0055	Essential	plsX	glycerol-3-phosphate acyltransferase PlsX
56	SAK_0056	Critical	-	acyl carrier protein
57	SAK_0057	Nonessential	purC	phosphoribosylaminoimidazole-succinocarboxamide synthase
58	SAK_0058	Nonessential	-	phosphoribosylformylglycinamidine synthase
59	SAK_0059	Nonessential	purF	amidophosphoribosyltransferase
60	SAK_0060	Nonessential	purM	phosphoribosylaminoimidazole synthetase
61	SAK_0061	Nonessential	purN	phosphoribosylglycinamide formyltransferase
62	SAK_0062	Nonessential	-	acetyltransferase
63	SAK_0063	Nonessential	purH	bifunctional phosphoribosylaminoimidazolecarboxamide formyltransferase/IMP cyclohydrolase
64	SAK_0064	Nonessential	zooA	zoocin A
65	SAK_0065	Nonessential	sip	group B streptococcal surface immunogenic protein
66	SAK_0066	Nonessential	-	N-acetylmannosamine-6-phosphate 2-epimerase
67	SAK_0067	Nonessential	-	carbohydrate ABC transporter periplasmic-binding protein
68	SAK_0068	Nonessential	-	carbohydrate ABC transporter permease
69	SAK_0069	Nonessential	-	carbohydrate ABC transporter permease
70	SAK_0070	Nonessential	-	hypothetical protein
71	SAK_0071	Nonessential	-	hypothetical protein
72	SAK_0072	Nonessential	-	N-acetylneuraminate lyase
73	SAK_0073	Nonessential	-	ROK family protein
74	SAK_0074	Nonessential	-	acetyl xylan esterase
75	SAK_0075	Nonessential	-	RpiR family phosphosugar-binding transcriptional regulator
76	SAK_0076	Nonessential	purD	phosphoribosylamine--glycine ligase
77	SAK_0077	Nonessential	purE	phosphoribosylaminoimidazole carboxylase catalytic subunit
78	SAK_0078	Nonessential	purK	phosphoribosylaminoimidazole carboxylase ATPase subunit
79	SAK_0079	Nonessential	-	hypothetical protein
80	SAK_0080	Nonessential	purB	adenylosuccinate lyase
81	SAK_0081	Nonessential	-	DNA-binding protein
82	SAK_0082	Undefined	ruvB	Holliday junction DNA helicase RuvB
83	SAK_0083	Nonessential	-	low molecular weight phosphotyrosine protein phosphatase
84	SAK_0084	Nonessential	-	MORN repeat-containing protein
85	SAK_0085	Nonessential	-	hypothetical protein
86	SAK_0086	Nonessential	-	bifunctional acetaldehyde-CoA/alcohol dehydrogenase
87	SAK_0087	Nonessential	adhA	alcohol dehydrogenase
88	SAK_0088	Nonessential	thrC	threonine synthase
89	SAK_0089	Nonessential	-	MATE efflux family protein
90	SAK_0090	Essential	rpsJ	30S ribosomal protein S10
91	SAK_0091	Essential	rplC	50S ribosomal protein L3
92	SAK_0092	Essential	rplD	50S ribosomal protein L4
93	SAK_0093	Essential	rplW	50S ribosomal protein L23
94	SAK_0094	Essential	rplB	50S ribosomal protein L2
95	SAK_0095	Essential	rpsS	30S ribosomal protein S19
96	SAK_0096	Essential	rplV	50S ribosomal protein L22
97	SAK_0097	Essential	rpsC	30S ribosomal protein S3
98	SAK_0098	Essential	rplP	50S ribosomal protein L16
99	SAK_0099	Essential	rpmC	50S ribosomal protein L29
100	SAK_0100	Essential	rpsQ	30S ribosomal protein S17
101	SAK_0101	Essential	rplN	50S ribosomal protein L14
102	SAK_0102	Essential	rplX	50S ribosomal protein L24
103	SAK_0103	Essential	rplE	50S ribosomal protein L5
104	SAK_0104	Essential	rpsN	30S ribosomal protein S14
105	SAK_0105	Essential	rpsH	30S ribosomal protein S8
106	SAK_0106	Essential	rplF	50S ribosomal protein L6
107	SAK_0107	Undefined	rplR	50S ribosomal protein L18
108	SAK_0108	Essential	rpsE	30S ribosomal protein S5
109	SAK_0109	Essential	rpmD	50S ribosomal protein L30
110	SAK_0110	Essential	rplO	50S ribosomal protein L15
111	SAK_0111	Essential	secY	preprotein translocase subunit SecY
112	SAK_0112	Essential	adk	adenylate kinase
113	SAK_0113	Essential	infA	translation initiation factor IF-1
114	SAK_0114	Essential	rpsM	30S ribosomal protein S13
115	SAK_0115	Essential	rpsK	30S ribosomal protein S11
116	SAK_0116	Essential	rpoA	DNA-directed RNA polymerase subunit alpha
117	SAK_0117	Essential	rplQ	50S ribosomal protein L17
118	SAK_0118	Nonessential	rrsC	16S ribosomal RNA
119	SAK_0119	Nonessential	-	tRNA-Ala
120	SAK_0120	Nonessential	rrlC	23S ribosomal RNA
121	SAK_0121	Nonessential	rrfC	5S ribosomal RNA
122	SAK_0122	Nonessential	-	tRNA-Val
123	SAK_0123	Undefined	-	tRNA-Asp
124	SAK_0124	Nonessential	-	tRNA-Lys
125	SAK_0125	Nonessential	-	tRNA-Leu
126	SAK_0126	Undefined	-	tRNA-Thr
127	SAK_0127	Nonessential	-	tRNA-Ile
128	SAK_0128	Undefined	-	tRNA-Glu
129	SAK_0129	Nonessential	-	tRNA-Ser
130	SAK_0130	Nonessential	-	tRNA-Met
131	SAK_0131	Undefined	-	tRNA-Phe
132	SAK_0132	Undefined	-	tRNA-Tyr
133	SAK_0133	Nonessential	-	tRNA-Trp
134	SAK_0134	Undefined	-	tRNA-His
135	SAK_0135	Undefined	-	tRNA-Gln
136	SAK_0136	Undefined	-	tRNA-Leu
137	SAK_0137	Nonessential	-	lipoprotein
138	SAK_0138	Essential	-	hypothetical protein
139	SAK_0139	Nonessential	-	hypothetical protein
140	SAK_0140	Nonessential	-	hypothetical protein
141	SAK_0141	Nonessential	comX	competence-specific sigma factor ComX
142	SAK_0142	Nonessential	-	phosphoglycerate mutase
143	SAK_0143	Nonessential	-	D-alanyl-D-alanine carboxypeptidase
144	SAK_0144	Nonessential	-	mannosyl-glycoprotein endo-beta-N-acetylglucosamidase
145	SAK_0145	Critical	hrcA	heat-inducible transcription repressor
146	SAK_0146	Essential	grpE	heat shock protein GrpE
147	SAK_0147	Essential	dnaK	molecular chaperone DnaK
148	SAK_0148	Essential	dnaJ	molecular chaperone DnaJ
149	SAK_0149	Nonessential	-	GntR family transcriptional regulator
150	SAK_0150	Nonessential	truA	tRNA pseudouridine synthase A
151	SAK_0151	Essential	-	phosphomethylpyrimidine kinase
152	SAK_0152	Nonessential	-	hypothetical protein
153	SAK_0153	Nonessential	-	hypothetical protein
154	SAK_0154	Nonessential	-	hypothetical protein
155	SAK_0155	Nonessential	tig	trigger factor
156	SAK_0156	Undefined	rpoE	DNA-directed RNA polymerase subunit delta
157	SAK_0157	Essential	pyrG	CTP synthetase
158	SAK_0158	Nonessential	-	hypothetical protein
159	SAK_0159	Undefined	-	tRNA-Leu
160	SAK_0160	Essential	dut	deoxyuridine 5'-triphosphate nucleotidohydrolase
161	SAK_0161	Nonessential	radA	DNA repair protein RadA
162	SAK_0162	Essential	-	carbonic anhydrase
163	SAK_0163	Nonessential	-	pyridine nucleotide-disulfide oxidoreductase
164	SAK_0164	Nonessential	-	ISSag9, transposase
165	SAK_0165	Essential	gltX	glutamyl-tRNA synthetase
166	SAK_0166	Nonessential	rbsB	ribose ABC transporter ribose-binding protein
167	SAK_0167	Nonessential	rbsC	ribose ABC transporter permease
168	SAK_0168	Nonessential	rbsA	ribose ABC transporter ATP-binding protein
169	SAK_0169	Nonessential	rbsD	D-ribose pyranase
170	SAK_0170	Nonessential	rbsK	ribokinase
171	SAK_0171	Nonessential	rbsR	ribose operon repressor
172	SAK_0172	Nonessential	-	permease
173	SAK_0173	Nonessential	-	ABC transporter ATP-binding protein
174	SAK_0174	Nonessential	-	DNA-binding response regulator
175	SAK_0175	Nonessential	-	sensor histidine kinase
176	SAK_0176	Nonessential	argG	argininosuccinate synthase
177	SAK_0177	Nonessential	argH	argininosuccinate lyase
178	SAK_0178	Essential	fba	fructose-bisphosphate aldolase
179	SAK_0179	Nonessential	-	L-2-hydroxyisocaproate dehydrogenase
180	SAK_0180	Nonessential	rpmB	50S ribosomal protein L28
181	SAK_0181	Essential	-	hypothetical protein
182	SAK_0182	Essential	-	DAK2 domain-containing protein
183	SAK_0183	Nonessential	-	hypothetical protein
184	SAK_0184	Nonessential	-	ISSag3, transposase
185	SAK_0185	Nonessential	-	hypothetical protein
186	SAK_0186	Nonessential	bag	IgA-binding beta antigen
187	SAK_0187	Nonessential	-	isoprenylcysteine carboxyl methyltransferase (ICMT) family protein
188	SAK_0188	Nonessential	-	sensor histidine kinase
189	SAK_0189	Nonessential	-	DNA-binding response regulator
190	SAK_0190	Nonessential	-	IS1381 transposase B
191	SAK_0191	Nonessential	-	IS1381 transposase A
192	SAK_0192	Nonessential	-	hypothetical protein
193	SAK_0193	Nonessential	-	amino acid ABC transporter ATP-binding protein
194	SAK_0194	Nonessential	-	His/Glu/Gln/Arg/opine amino acid ABC transporter amino acid-binding protein/permease
195	SAK_0195	Nonessential	-	hypothetical protein
196	SAK_0196	Nonessential	uppP	undecaprenyl pyrophosphate phosphatase
197	SAK_0197	Nonessential	-	adaptor protein
198	SAK_0198	Essential	-	glycosyl transferase
199	SAK_0199	Nonessential	sufC	FeS assembly ATPase SufC
200	SAK_0200	Nonessential	sufD	hypothetical protein
201	SAK_0201	Nonessential	sufS	cysteine desulfurase
202	SAK_0202	Nonessential	-	NifU family SUF system FeS assembly protein
203	SAK_0203	Nonessential	sufB	hypothetical protein
204	SAK_0204	Nonessential	-	D-alanyl-D-alanine carboxypeptidase
205	SAK_0205	Nonessential	-	D-alanyl-D-alanine carboxypeptidase
206	SAK_0206	Nonessential	-	oligopeptide ABC transporter oligopeptide-binding protein
207	SAK_0207	Nonessential	oppD	oligopeptide ABC transporter permease
208	SAK_0208	Nonessential	-	oligopeptide ABC transporter permease OppC
209	SAK_0209	Nonessential	oppD	oligopeptide ABC transporter ATP-binding protein
210	SAK_0210	Nonessential	oppF	oligopeptide ABC transporter ATP-binding protein
211	SAK_0211	Nonessential	rrsD	16S ribosomal RNA
212	SAK_0212	Nonessential	-	tRNA-Ala
213	SAK_0213	Nonessential	rrlD	23S ribosomal RNA
214	SAK_0214	Nonessential	rrfD	5S ribosomal RNA
215	SAK_0215	Nonessential	-	tRNA-Asn
216	SAK_0216	Nonessential	ipk	4-diphosphocytidyl-2-C-methyl-D-erythritol kinase
217	SAK_0217	Nonessential	adcR	adc operon repressor AdcR
218	SAK_0218	Nonessential	adcC	zinc ABC transporter ATP-binding protein
219	SAK_0219	Nonessential	adcB	zinc ABC transporter permease
220	SAK_0220	Nonessential	-	hypothetical protein
221	SAK_0221	Essential	tyrS	tyrosyl-tRNA synthetase
222	SAK_0222	Nonessential	-	penicillin-binding protein 1B
223	SAK_0223	Essential	rpoB	DNA-directed RNA polymerase subunit beta
224	SAK_0224	Essential	rpoC	DNA-directed RNA polymerase subunit beta'
225	SAK_0225	Nonessential	-	hypothetical protein
226	SAK_0226	Nonessential	comGA	competence protein ComGA
227	SAK_0227	Nonessential	-	competence protein ComG
228	SAK_0228	Nonessential	-	competence protein
229	SAK_0229	Nonessential	-	competence protein
230	SAK_0230	Nonessential	-	hypothetical protein
231	SAK_0231	Nonessential	-	hypothetical protein
232	SAK_0232	Nonessential	-	hypothetical protein
233	SAK_0233	Nonessential	-	hypothetical protein
234	SAK_0234	Nonessential	ackA	acetate kinase
235	SAK_0235	Essential	-	DNA-binding protein
236	SAK_0236	Nonessential	-	hypothetical protein
237	SAK_0237	Nonessential	-	hypothetical protein
238	SAK_0238	Nonessential	-	CAAX amino terminal protease
239	SAK_0239	Nonessential	proC	pyrroline-5-carboxylate reductase
240	SAK_0240	Nonessential	pepA	glutamyl aminopeptidase
241	SAK_0241	Nonessential	-	hypothetical protein
242	SAK_0242	Nonessential	-	hypothetical protein
243	SAK_0243	Nonessential	-	thioredoxin
244	SAK_0244	Nonessential	-	tRNA-binding domain-containing protein
245	SAK_0245	Nonessential	-	hypothetical protein
246	SAK_0246	Nonessential	ssb2	single-stranded DNA-binding protein
247	SAK_0247	Nonessential	-	HAD-superfamily hydrolase
248	SAK_0248	Nonessential	-	sensor histidine kinase
249	SAK_0249	Nonessential	-	DNA-binding response regulator
250	SAK_0250	Nonessential	-	hypothetical protein
251	SAK_0251	Nonessential	-	hypothetical protein
252	SAK_0252	Nonessential	-	peptide/opine/nickel uptake ABC transporter substrate-binding protein
253	SAK_0253	Nonessential	-	peptide/opine/nickel uptake ABC transporter permease
254	SAK_0254	Nonessential	-	peptide/opine/nickel uptake ABC transporter permease
255	SAK_0255	Nonessential	-	peptide/opine/nickel uptake ABC transporter ATP-binding protein
256	SAK_0256	Nonessential	-	peptide/opine/nickel uptake ABC transporter ATP-binding protein
257	SAK_0257	Nonessential	-	PTS system trehalose-specific transporter subunit IIBCA
258	SAK_0258	Nonessential	-	alpha amylase
259	SAK_0259	Nonessential	-	PRD domain/PTS system IIA domain-containing protein
260	SAK_0260	Nonessential	-	PTS system lactose/cellobiose family transporter subunit IIB
261	SAK_0261	Nonessential	ulaA	PTS system ascorbate-specific transporter subunit IIC
262	SAK_0262	Nonessential	-	transketolase
263	SAK_0263	Nonessential	-	transketolase
264	SAK_0264	Nonessential	-	oxidoreductase, NAD-binding
265	SAK_0265	Essential	rpsO	30S ribosomal protein S15
266	SAK_0266	Nonessential	pnp	polynucleotide phosphorylase
267	SAK_0267	Essential	-	hypothetical protein
268	SAK_0268	Undefined	cysE	serine O-acetyltransferase
269	SAK_0269	Nonessential	-	lipoprotein
270	SAK_0270	Essential	cysS	cysteinyl-tRNA synthetase
271	SAK_0271	Nonessential	-	hypothetical protein
272	SAK_0272	Nonessential	-	RNA methyltransferase
273	SAK_0273	Nonessential	-	hypothetical protein
274	SAK_0274	Nonessential	-	DegV family protein
275	SAK_0275	Critical	-	hypothetical protein
276	SAK_0276	Essential	rplM	50S ribosomal protein L13
277	SAK_0277	Essential	rpsI	30S ribosomal protein S9
278	SAK_0278	Nonessential	-	phage integrase site specific recombinase
279	SAK_0279	Nonessential	-	DNA-binding protein
280	SAK_0280	Nonessential	-	hypothetical protein
281	SAK_0281	Nonessential	-	hypothetical protein
282	SAK_0282	Nonessential	-	replication initiation factor
283	SAK_0283	Nonessential	-	hypothetical protein
284	SAK_0284	Nonessential	-	replication initiation factor family protein
285	SAK_0285	Nonessential	-	hypothetical protein
286	SAK_0286	Nonessential	pre	plasmid recombination enzyme
287	SAK_0287	Nonessential	-	hypothetical protein
288	SAK_0288	Nonessential	-	hypothetical protein
289	SAK_0289	Essential	-	hypothetical protein
290	SAK_0290	Nonessential	-	hypothetical protein
291	SAK_0291	Nonessential	-	hypothetical protein
292	SAK_0292	Nonessential	-	hypothetical protein
293	SAK_0293	Nonessential	-	hypothetical protein
294	SAK_0294	Nonessential	-	hypothetical protein
295	SAK_0295	Nonessential	-	hypothetical protein
296	SAK_0296	Nonessential	-	hypothetical protein
297	SAK_0297	Nonessential	-	hypothetical protein
298	SAK_0298	Nonessential	-	Rgg/GadR/MutR family transcriptional regulator
299	SAK_0299	Nonessential	-	major facilitator family transporter
300	SAK_0300	Nonessential	-	quaternary amine ABC transporter permease
301	SAK_0301	Nonessential	-	quaternary amine ABC transporter amino acid-binding protein
302	SAK_0302	Nonessential	-	quaternary amine ABC transporter permease
303	SAK_0303	Nonessential	-	quaternary amine ABC transporter ATP-binding protein
304	SAK_0304	Nonessential	rrsE	16S ribosomal RNA
305	SAK_0305	Nonessential	-	tRNA-Ala
306	SAK_0306	Nonessential	rrlE	23S ribosomal RNA
307	SAK_0307	Nonessential	rrfE	5S ribosomal RNA
308	SAK_0308	Nonessential	-	tRNA-Val
309	SAK_0309	Nonessential	-	tRNA-Gly
310	SAK_0310	Nonessential	-	tRNA-Ile
311	SAK_0311	Undefined	-	tRNA-Glu
312	SAK_0312	Nonessential	-	tRNA-Ser
313	SAK_0313	Nonessential	-	tRNA-Met
314	SAK_0314	Undefined	-	tRNA-Phe
315	SAK_0315	Undefined	-	tRNA-Tyr
316	SAK_0316	Nonessential	-	tRNA-Trp
317	SAK_0317	Undefined	-	tRNA-His
318	SAK_0318	Undefined	-	tRNA-Gln
319	SAK_0319	Undefined	-	tRNA-Leu
320	SAK_0320	Nonessential	-	ISSag8, transposase
321	SAK_0321	Nonessential	-	lipoprotein
322	SAK_0322	Nonessential	-	hypothetical protein
323	SAK_0323	Nonessential	-	hypothetical protein
324	SAK_0324	Nonessential	-	hypothetical protein
325	SAK_0325	Nonessential	-	hypothetical protein
326	SAK_0326	Nonessential	-	DNA-binding protein
327	SAK_0327	Nonessential	-	acetyltransferase
328	SAK_0328	Nonessential	-	acetyltransferase
329	SAK_0329	Nonessential	-	acetyltransferase
330	SAK_0330	Nonessential	-	hypothetical protein
331	SAK_0331	Nonessential	-	ECF subfamily RNA polymerase sigma factor
332	SAK_0332	Nonessential	-	TetR family transcriptional regulator
333	SAK_0333	Nonessential	-	ABC transporter permease
334	SAK_0334	Nonessential	-	ABC transporter ATP-binding protein
335	SAK_0335	Nonessential	-	hypothetical protein
336	SAK_0336	Nonessential	-	PadR family transcriptional regulator
337	SAK_0337	Nonessential	-	hypothetical protein
338	SAK_0338	Nonessential	nagA	N-acetylglucosamine-6-phosphate deacetylase
339	SAK_0339	Nonessential	-	isoprenylcysteine carboxyl methyltransferase (ICMT) family protein
340	SAK_0340	Essential	glyQ	glycyl-tRNA synthetase subunit alpha
341	SAK_0341	Nonessential	-	ACP phosphodieterase
342	SAK_0342	Essential	glyS	glycyl-tRNA synthetase subunit beta
343	SAK_0343	Critical	-	hypothetical protein
344	SAK_0344	Nonessential	-	hypothetical protein
345	SAK_0345	Nonessential	glpK	glycerol kinase
346	SAK_0346	Nonessential	glpO	glycerol-3-phosphate oxidase
347	SAK_0347	Nonessential	glpF	glycerol uptake facilitator protein
348	SAK_0348	Nonessential	-	pyridine nucleotide-disulfide oxidoreductase
349	SAK_0349	Nonessential	-	hypothetical protein
350	SAK_0350	Nonessential	tkt	transketolase
351	SAK_0351	Nonessential	-	hypothetical protein
352	SAK_0352	Nonessential	-	ABC transporter ATP-binding protein
353	SAK_0353	Nonessential	-	hypothetical protein
354	SAK_0354	Nonessential	-	PTS system transporter subunit IIBC
355	SAK_0355	Nonessential	proB	gamma-glutamyl kinase
356	SAK_0356	Nonessential	proA	gamma-glutamyl phosphate reductase
357	SAK_0357	Nonessential	mraW	S-adenosyl-methyltransferase MraW
358	SAK_0358	Nonessential	-	cell division protein FtsL
359	SAK_0359	Essential	pbpX	penicillin-binding protein 2X
360	SAK_0360	Essential	mraY	phospho-N-acetylmuramoyl-pentapeptide- transferase
361	SAK_0361	Essential	-	DEAD/DEAH box helicase
362	SAK_0362	Nonessential	-	polar amino acid ABC transporter amino acid-binding protein
363	SAK_0363	Essential	-	polar amino acid ABC transporter permease
364	SAK_0364	Essential	-	polar amino acid ABC transporter ATP-binding protein
365	SAK_0365	Nonessential	-	hypothetical protein
366	SAK_0366	Essential	trxB	thioredoxin-disulfide reductase
367	SAK_0367	Essential	-	nicotinate phosphoribosyltransferase
368	SAK_0368	Essential	nadE	NAD synthetase
369	SAK_0369	Nonessential	pepC	aminopeptidase
370	SAK_0370	Nonessential	-	pencillin-binding protein
371	SAK_0371	Nonessential	recU	Holliday junction-specific endonuclease
372	SAK_0372	Nonessential	-	hypothetical protein
373	SAK_0373	Undefined	-	cell division protein GpsB
374	SAK_0374	Nonessential	-	hypothetical protein
375	SAK_0375	Nonessential	-	hypothetical protein
376	SAK_0376	Nonessential	luxS	S-ribosylhomocysteinase
377	SAK_0377	Nonessential	-	hypothetical protein
378	SAK_0378	Nonessential	-	ABC transporter ATP-binding protein
379	SAK_0379	Nonessential	-	hypothetical protein
380	SAK_0380	Nonessential	-	hypothetical protein
381	SAK_0381	Nonessential	-	LuxR family transcriptional regulator
382	SAK_0382	Nonessential	-	hypothetical protein
383	SAK_0383	Essential	gmk	guanylate kinase
384	SAK_0384	Nonessential	rpoZ	DNA-directed RNA polymerase subunit omega
385	SAK_0385	Nonessential	priA	primosome assembly protein PriA
386	SAK_0386	Essential	fmt	methionyl-tRNA formyltransferase
387	SAK_0387	Nonessential	sun	sun protein
388	SAK_0388	Critical	stp1	serine/threonine protein phosphatase Stp1
389	SAK_0389	Nonessential	stk1	serine/threonine protein kinase Stk1
390	SAK_0390	Nonessential	-	hypothetical protein
391	SAK_0391	Nonessential	-	sensor histidine kinase
392	SAK_0392	Essential	-	LuxR family transcriptional regulator
393	SAK_0393	Nonessential	-	Cof-like hydrolase/peptidyl-prolyl cis-trans isomerase domain-containing protein
394	SAK_0394	Nonessential	-	hypothetical protein
395	SAK_0395	Nonessential	-	pyruvate formate-lyase-activating enzyme
396	SAK_0396	Nonessential	-	DeoR family transcriptional regulator
397	SAK_0397	Nonessential	-	SorC family transcriptional regulator
398	SAK_0398	Nonessential	-	PTS system lactose/cellobiose family transporter subunit IIA
399	SAK_0399	Nonessential	-	PTS system lactose/cellobiose family transporter subunit IIB
400	SAK_0400	Nonessential	-	PTS system lactose/cellobiose family transporter subunit IIC
401	SAK_0401	Nonessential	-	formate acetyltransferase 2
402	SAK_0402	Nonessential	-	fructose-6-phosphate aldolase
403	SAK_0403	Nonessential	gldA	glycerol dehydrogenase
404	SAK_0404	Nonessential	-	cysteine synthase/cystathionine beta-synthase
405	SAK_0405	Nonessential	-	hypothetical protein
406	SAK_0406	Nonessential	-	competence protein ComFA
407	SAK_0407	Nonessential	-	competence protein ComFC
408	SAK_0408	Nonessential	yfiA	ribosomal subunit interface protein
409	SAK_0409	Nonessential	rrsF	16S ribosomal RNA
410	SAK_0410	Nonessential	-	tRNA-Ala
411	SAK_0411	Nonessential	rrlF	23S ribosomal RNA
412	SAK_0412	Nonessential	rrfF	5S ribosomal RNA
413	SAK_0413	Nonessential	-	tRNA-Asn
414	SAK_0414	Nonessential	-	aspartate kinase
415	SAK_0415	Nonessential	-	HAD-superfamily hydrolase
416	SAK_0416	Essential	-	enoyl-CoA hydratase
417	SAK_0417	Undefined	-	MarR family transcriptional regulator
418	SAK_0418	Essential	fabH	3-oxoacyl-ACP synthase
419	SAK_0419	Essential	acpP	acyl carrier protein
420	SAK_0420	Essential	fabK	enoyl-ACP reductase
421	SAK_0421	Essential	fabD	ACP S-malonyltransferase
422	SAK_0422	Essential	fabG	3-ketoacyl-ACP reductase
423	SAK_0423	Essential	fabF	3-oxoacyl-ACP synthase
424	SAK_0424	Essential	accB	acetyl-CoA carboxylase biotin carboxyl carrier protein subunit
425	SAK_0425	Essential	fabZ	(3R)-hydroxymyristoyl-ACP dehydratase
426	SAK_0426	Essential	accC	acetyl-CoA carboxylase biotin carboxylase subunit
427	SAK_0427	Essential	accD	acetyl-CoA carboxylase subunit beta
428	SAK_0428	Essential	accA	acetyl-CoA carboxylase subunit alpha
429	SAK_0429	Nonessential	-	hypothetical protein
430	SAK_0430	Undefined	serS	seryl-tRNA synthetase
431	SAK_0431	Nonessential	-	hypothetical protein
432	SAK_0432	Nonessential	-	hypothetical protein
433	SAK_0433	Nonessential	-	PTS system mannose/fructose/sorbose family IIDsubunit
434	SAK_0434	Nonessential	-	PTS system lactose/cellobiose family transporter subunit IIC
435	SAK_0435	Nonessential	-	PTS system mannose/fructose/sorbose family transporter subunit IIA
436	SAK_0436	Nonessential	-	cof family hydrolase
437	SAK_0437	Nonessential	-	hypothetical protein
438	SAK_0438	Nonessential	-	hypothetical protein
439	SAK_0439	Nonessential	-	AzgA family purine transporter
440	SAK_0440	Essential	-	hypothetical protein
441	SAK_0441	Nonessential	-	acetyltransferase
442	SAK_0442	Nonessential	-	hypothetical protein
443	SAK_0443	Nonessential	-	hypothetical protein
444	SAK_0444	Nonessential	-	HIT family protein
445	SAK_0445	Nonessential	-	hypothetical protein
446	SAK_0446	Nonessential	ecsA	ABC transporter ATP-binding protein
447	SAK_0447	Nonessential	-	ABC transporter permease
448	SAK_0448	Essential	-	hypothetical protein
449	SAK_0449	Nonessential	trmB	tRNA (guanine-N(7)-)-methyltransferase
450	SAK_0450	Nonessential	-	tRNA-Ser
451	SAK_0451	Nonessential	-	hypothetical protein
452	SAK_0452	Nonessential	nusA	transcription elongation factor NusA
453	SAK_0453	Essential	ylxR	hypothetical protein
454	SAK_0454	Essential	-	hypothetical protein
455	SAK_0455	Essential	infB	translation initiation factor IF-2
456	SAK_0456	Nonessential	rbfA	ribosome-binding factor A
457	SAK_0457	Nonessential	-	GDXG lipolytic enzyme family protein
458	SAK_0458	Nonessential	copY	transcriptional repressor CopY
459	SAK_0459	Nonessential	copA	copper-translocating P-type ATPase
460	SAK_0460	Nonessential	-	copper transporter copper-binding protein
461	SAK_0461	Nonessential	-	hypothetical protein
462	SAK_0462	Nonessential	-	cof family hydrolase
463	SAK_0463	Nonessential	polA	DNA polymerase I
464	SAK_0464	Nonessential	-	CoA-binding domain-containing protein
465	SAK_0465	Nonessential	-	FUR family transcriptional regulator
466	SAK_0466	Nonessential	-	cell wall surface anchor family protein
467	SAK_0467	Nonessential	-	DNA-binding response regulator
468	SAK_0468	Nonessential	-	sensor histidine kinase
469	SAK_0469	Nonessential	-	hypothetical protein
470	SAK_0470	Nonessential	tgt	queuine tRNA-ribosyltransferase
471	SAK_0471	Nonessential	-	hypothetical protein
472	SAK_0472	Nonessential	-	BioY family protein
473	SAK_0473	Nonessential	-	metallo-beta-lactamase
474	SAK_0474	Nonessential	-	cytidine/deoxycytidylate deaminase
475	SAK_0475	Essential	pgi	glucose-6-phosphate isomerase
476	SAK_0476	Nonessential	-	5-formyltetrahydrofolate cyclo-ligase
477	SAK_0477	Nonessential	-	rhomboid family protein
478	SAK_0478	Nonessential	-	bmp family protein
479	SAK_0479	Essential	galU	UTP-glucose-1-phosphate uridylyltransferase
480	SAK_0480	Essential	gpsA	NAD(P)H-dependent glycerol-3-phosphate dehydrogenase
481	SAK_0481	Essential	rnpA	ribonuclease P
482	SAK_0482	Nonessential	-	membrane protein OxaA
483	SAK_0483	Nonessential	-	R3H domain-containing protein
484	SAK_0484	Nonessential	rrsG	16S ribosomal RNA
485	SAK_0485	Nonessential	-	tRNA-Ala
486	SAK_0486	Nonessential	rrlG	23S ribosomal RNA
487	SAK_0487	Nonessential	rrfG	5S ribosomal RNA
488	SAK_0488	Nonessential	-	tRNA-Val
489	SAK_0489	Nonessential	-	tRNA-Gly
490	SAK_0490	Nonessential	-	tRNA-Ile
491	SAK_0491	Undefined	-	tRNA-Glu
492	SAK_0492	Nonessential	-	hypothetical protein
493	SAK_0493	Nonessential	recX	recombination regulator RecX
494	SAK_0494	Nonessential	rumA	23S rRNA (uracil-5-)-methyltransferase RumA
495	SAK_0495	Nonessential	-	hypothetical protein
496	SAK_0496	Nonessential	-	acetyltransferase
497	SAK_0497	Nonessential	scpA	-
498	SAK_0498	Nonessential	-	glycosyl transferase
499	SAK_0499	Nonessential	nrdF	ribonucleotide-diphosphate reductase subunit beta
500	SAK_0500	Nonessential	nrdI	ribonucleotide reductase stimulatory protein
501	SAK_0501	Nonessential	-	ribonucleotide-diphosphate reductase subunit alpha
502	SAK_0502	Nonessential	-	hypothetical protein
503	SAK_0503	Nonessential	-	pyridoxamine 5'-phosphate oxidase
504	SAK_0504	Nonessential	-	IS861, transposase orfA
505	SAK_0505	Nonessential	-	IS861, transposase orfB
506	SAK_0506	Nonessential	-	hypothetical protein
507	SAK_0507	Nonessential	-	hypothetical protein
508	SAK_0508	Nonessential	-	hypothetical protein
509	SAK_0509	Nonessential	-	4-carboxymuconolactone decarboxylase
510	SAK_0510	Nonessential	-	cupin
511	SAK_0511	Nonessential	-	-
512	SAK_0512	Nonessential	-	-
513	SAK_0513	Nonessential	-	aldo/keto reductase
514	SAK_0514	Nonessential	-	cation efflux transporter
515	SAK_0515	Nonessential	-	TetR family transcriptional regulator
516	SAK_0516	Nonessential	-	AraC family transcriptional regulator
517	SAK_0517	Nonessential	-	C protein alpha-antigen
518	SAK_0518	Nonessential	-	-
519	SAK_0519	Nonessential	-	tRNA-Thr
520	SAK_0520	Nonessential	-	hypothetical protein
521	SAK_0521	Nonessential	-	hypothetical protein
522	SAK_0522	Nonessential	-	hypothetical protein
523	SAK_0523	Nonessential	-	PTS system IIA domain-containing protein
524	SAK_0524	Nonessential	-	PTS system galactitol-specific transporter subunit IIA
525	SAK_0525	Nonessential	-	PTS system galactitol-specific transporter subunit IIB
526	SAK_0526	Nonessential	-	PTS system galactitol-specific transporter subunit IIC
527	SAK_0527	Nonessential	rhaD	rhamnulose-1-phosphate aldolase
528	SAK_0528	Nonessential	-	PTS system galactitol-specific transporter subunit IIA
529	SAK_0529	Nonessential	-	PTS system galactitol-specific transporter subunit IIC
530	SAK_0530	Nonessential	-	PTS system galactitol-specific transporter subunit IIB
531	SAK_0531	Nonessential	-	AraC family transcriptional regulator
532	SAK_0532	Nonessential	-	sugar ABC transporter sugar-binding protein
533	SAK_0533	Nonessential	-	sugar ABC transporter permease
534	SAK_0534	Nonessential	-	ABC transporter permease
535	SAK_0535	Nonessential	-	alpha-galactosidase
536	SAK_0536	Nonessential	galK	-
537	SAK_0537	Nonessential	galT	galactose-1-phosphate uridylyltransferase
538	SAK_0538	Nonessential	galE	UDP-glucose 4-epimerase
539	SAK_0539	Nonessential	-	hypothetical protein
540	SAK_0540	Nonessential	-	IS1381 transposase A
541	SAK_0541	Nonessential	-	IS1381 transposase B
542	SAK_0542	Nonessential	-	hypothetical protein
543	SAK_0543	Nonessential	-	hypothetical protein
544	SAK_0544	Nonessential	-	hypothetical protein
545	SAK_0545	Nonessential	-	acetyltransferase
546	SAK_0546	Nonessential	-	hypothetical protein
547	SAK_0547	Essential	valS	valyl-tRNA synthetase
548	SAK_0548	Nonessential	-	hypothetical protein
549	SAK_0549	Nonessential	-	Gfo/Idh/MocA family oxidoreductase
550	SAK_0550	Nonessential	-	magnesium/cobalt transporter CorA
551	SAK_0551	Nonessential	-	hypothetical protein
552	SAK_0552	Nonessential	asnA	asparagine synthetase AsnA
553	SAK_0553	Nonessential	-	hypothetical protein
554	SAK_0554	Nonessential	-	methyltransferase
555	SAK_0555	Essential	coaD	phosphopantetheine adenylyltransferase
556	SAK_0556	Nonessential	-	hypothetical protein
557	SAK_0557	Nonessential	-	Ser/Thr protein phosphatase
558	SAK_0558	Nonessential	-	hypothetical protein
559	SAK_0559	Nonessential	-	ribosomal RNA large subunit methyltransferase N
560	SAK_0560	Nonessential	-	VanZ family protein
561	SAK_0561	Nonessential	-	ABC transporter permease/ATP-binding protein
562	SAK_0562	Nonessential	-	ABC transporter permease/ATP-binding protein
563	SAK_0563	Nonessential	-	anthranilate synthase component II
564	SAK_0564	Nonessential	-	ISSag8, transposase
565	SAK_0565	Nonessential	-	BioY family protein
566	SAK_0566	Nonessential	bioB	biotin synthetase
567	SAK_0567	Nonessential	-	hypothetical protein
568	SAK_0568	Nonessential	-	acetyl-CoA acetyltransferase
569	SAK_0569	Nonessential	-	hypothetical protein
570	SAK_0570	Nonessential	nth	endonuclease III
571	SAK_0571	Nonessential	-	A24 family peptidase
572	SAK_0572	Nonessential	-	hypothetical protein
573	SAK_0573	Nonessential	-	glucokinase
574	SAK_0574	Nonessential	-	rhodanese-like domain-containing protein
575	SAK_0575	Nonessential	typA	GTP-binding protein TypA
576	SAK_0576	Nonessential	-	hypothetical protein
577	SAK_0577	Essential	murD	UDP-N-acetylmuramoyl-L-alanyl-D-glutamate synthetase
578	SAK_0578	Essential	murG	undecaprenyldiphospho-muramoylpentapeptide beta-N- acetylglucosaminyltransferase
579	SAK_0579	Nonessential	divIB	cell division protein DivIB
580	SAK_0580	Essential	ftsA	cell division protein FtsA
581	SAK_0581	Essential	ftsZ	cell division protein FtsZ
582	SAK_0582	Nonessential	-	hypothetical protein
583	SAK_0583	Nonessential	-	hypothetical protein
584	SAK_0584	Nonessential	-	hypothetical protein
585	SAK_0585	Nonessential	-	S4 domain-containing protein
586	SAK_0586	Nonessential	-	cell division protein DivIVA
587	SAK_0587	Essential	ileS	isoleucyl-tRNA synthetase
588	SAK_0588	Nonessential	-	hypothetical protein
589	SAK_0589	Nonessential	-	NUDIX family hydrolase
590	SAK_0590	Nonessential	clpE	ATP-dependent Clp protease, ATP-binding subunit ClpE
591	SAK_0591	Nonessential	-	hypothetical protein
592	SAK_0592	Nonessential	-	polar amino acid ABC transporter permease
593	SAK_0593	Nonessential	-	polar amino acid ABC transporter ATP-binding protein
594	SAK_0594	Nonessential	-	phosphoglucomutase/phosphomannomutase
595	SAK_0595	Nonessential	folD	bifunctional 5,10-methylene-tetrahydrofolate dehydrogenase/ 5,10-methylene-tetrahydrofolate cyclohydrolase
596	SAK_0596	Nonessential	-	hypothetical protein
597	SAK_0597	Nonessential	xseA	exodeoxyribonuclease VII large subunit
598	SAK_0598	Nonessential	xseB	exodeoxyribonuclease VII small subunit
599	SAK_0599	Nonessential	-	geranyltranstransferase
600	SAK_0600	Nonessential	tlyA	hemolysin A
601	SAK_0601	Nonessential	-	arginine repressor ArgR
602	SAK_0602	Nonessential	recN	DNA repair protein RecN
603	SAK_0603	Undefined	-	DegV family protein
604	SAK_0604	Nonessential	-	GDSL family lipase/acylhydrolase
605	SAK_0605	Nonessential	-	hypothetical protein
606	SAK_0606	Essential	hup	DNA-binding protein HU
607	SAK_0607	Nonessential	-	prophage LambdaSa03, site-specific recombinase phage integrase
608	SAK_0608	Nonessential	-	hypothetical protein
609	SAK_0609	Nonessential	-	hypothetical protein
610	SAK_0610	Essential	-	prophage LambdaSa03, Cro/CI family transcriptional regulator
611	SAK_0611	Nonessential	-	prophage LambdaSa03, Cro/CI family transcriptional regulator
612	SAK_0612	Nonessential	-	hypothetical protein
613	SAK_0613	Nonessential	-	hypothetical protein
614	SAK_0614	Essential	-	hypothetical protein
615	SAK_0615	Nonessential	-	hypothetical protein
616	SAK_0616	Nonessential	-	hypothetical protein
617	SAK_0617	Nonessential	-	prophage LambdaSa03, helicase
618	SAK_0618	Nonessential	-	hypothetical protein
619	SAK_0619	Nonessential	-	bacteriophage resistance protein
620	SAK_0620	Nonessential	-	hypothetical protein
621	SAK_0621	Nonessential	-	hypothetical protein
622	SAK_0622	Nonessential	-	hypothetical protein
623	SAK_0623	Nonessential	-	hypothetical protein
624	SAK_0624	Nonessential	-	hypothetical protein
625	SAK_0625	Nonessential	-	hypothetical protein
626	SAK_0626	Nonessential	-	hypothetical protein
627	SAK_0627	Nonessential	-	hypothetical protein
628	SAK_0628	Nonessential	-	hypothetical protein
629	SAK_0629	Nonessential	-	hypothetical protein
630	SAK_0630	Nonessential	-	prophage LambdaSa03, HNH endonuclease
631	SAK_0631	Nonessential	-	hypothetical protein
632	SAK_0632	Nonessential	-	hypothetical protein
633	SAK_0633	Nonessential	-	hypothetical protein
634	SAK_0634	Nonessential	-	hypothetical protein
635	SAK_0635	Nonessential	-	prophage LambdaSa03, terminase, large subunit
636	SAK_0636	Nonessential	-	hypothetical protein
637	SAK_0637	Nonessential	-	prophage LambdaSa03, structural protein
638	SAK_0638	Nonessential	-	hypothetical protein
639	SAK_0639	Nonessential	-	hypothetical protein
640	SAK_0640	Nonessential	-	hypothetical protein
641	SAK_0641	Nonessential	-	hypothetical protein
642	SAK_0642	Nonessential	-	prophage LambdaSa03, structural protein
643	SAK_0643	Nonessential	-	hypothetical protein
644	SAK_0644	Nonessential	-	hypothetical protein
645	SAK_0645	Nonessential	-	prophage LambdaSa03, pblA protein, internal deletion
646	SAK_0646	Nonessential	-	prophage LambdaSa03, tail component
647	SAK_0647	Nonessential	-	prophage LambdaSa03, minor structural protein
648	SAK_0648	Nonessential	-	prophage LambdaSa03, minor structural protein
649	SAK_0649	Nonessential	-	hypothetical protein
650	SAK_0650	Nonessential	-	hypothetical protein
651	SAK_0651	Nonessential	-	hypothetical protein
652	SAK_0652	Nonessential	-	prophage LambdaSa03, holin
653	SAK_0653	Nonessential	-	prophage LambdaSa03, peptidoglycan endolysin
654	SAK_0654	Critical	-	hypothetical protein
655	SAK_0655	Nonessential	-	hypothetical protein
656	SAK_0656	Nonessential	-	hypothetical protein
657	SAK_0657	Nonessential	pyrD	dihydroorotate dehydrogenase 1A
658	SAK_0658	Undefined	fibB	beta-lactam resistance factor
659	SAK_0659	Essential	-	FemAB family protein
660	SAK_0660	Nonessential	-	FemAB family protein
661	SAK_0661	Nonessential	-	cof family hydrolase
662	SAK_0662	Nonessential	-	HD domain-containing protein
663	SAK_0663	Nonessential	-	hypothetical protein
664	SAK_0664	Essential	-	calcium-transporting ATPase
665	SAK_0665	Nonessential	-	-
666	SAK_0666	Nonessential	fbp	fructose-1,6-bisphosphatase
667	SAK_0667	Nonessential	-	(Fe-S)-binding protein
668	SAK_0668	Essential	prfB	-
669	SAK_0669	Nonessential	ftsE	cell division ATP binding protein FtsE
670	SAK_0670	Nonessential	-	cell division protein FtsX
671	SAK_0671	Nonessential	-	ISSag8, transposase
672	SAK_0672	Nonessential	-	hypothetical protein
673	SAK_0673	Nonessential	-	metallo-beta-lactamase
674	SAK_0674	Nonessential	-	acetoin reductase
675	SAK_0675	Nonessential	-	bifunctional ATP-dependent DNA helicase/DNA polymerase III subunit epsilon
676	SAK_0676	Nonessential	-	aspartate aminotransferase
677	SAK_0677	Essential	asnC	asparaginyl-tRNA synthetase
678	SAK_0678	Nonessential	-	hypothetical protein
679	SAK_0679	Nonessential	-	inosine-uridine preferring nucleoside hydrolase
680	SAK_0680	Nonessential	-	organic hydroperoxide resistance protein
681	SAK_0681	Nonessential	-	hypothetical protein
682	SAK_0682	Nonessential	-	hypothetical protein
683	SAK_0683	Nonessential	-	hypothetical protein
684	SAK_0684	Nonessential	pepDA	dipeptidase A
685	SAK_0685	Nonessential	adcA	zinc ABC transporter substrate-binding protein
686	SAK_0686	Essential	rpmE2	50S ribosomal protein L31
687	SAK_0687	Nonessential	-	DHH family protein
688	SAK_0688	Nonessential	add	adenosine deaminase
689	SAK_0689	Essential	-	flavodoxin
690	SAK_0690	Nonessential	-	hypothetical protein
691	SAK_0691	Nonessential	-	voltage-gated chloride channel family protein
692	SAK_0692	Essential	rplS	50S ribosomal protein L19
693	SAK_0693	Nonessential	-	tRNA-Arg
694	SAK_0694	Nonessential	-	-
695	SAK_0695	Nonessential	-	hypothetical protein
696	SAK_0696	Nonessential	-	-
697	SAK_0697	Nonessential	-	hypothetical protein
698	SAK_0698	Nonessential	-	ABC transporter permease
699	SAK_0699	Nonessential	-	ABC transporter ATP-binding protein
700	SAK_0700	Nonessential	-	ABC transporter permease
701	SAK_0701	Nonessential	vncR	DNA-binding response regulator VncR
702	SAK_0702	Nonessential	-	sensor histidine kinase VncS
703	SAK_0703	Nonessential	-	IS5 family transposase orfB
704	SAK_0704	Nonessential	-	CsbD family protein
705	SAK_0705	Nonessential	-	hypothetical protein
706	SAK_0706	Nonessential	-	cell cycle protein FtsW
707	SAK_0707	Nonessential	-	HAD-superfamily hydrolase
708	SAK_0708	Essential	gyrB	DNA gyrase subunit B
709	SAK_0709	Essential	ezrA	septation ring formation regulator EzrA
710	SAK_0710	Nonessential	serB	phosphoserine phosphatase SerB
711	SAK_0711	Nonessential	-	NUDIX family hydrolase
712	SAK_0712	Nonessential	-	hypothetical protein
713	SAK_0713	Essential	eno	phosphopyruvate hydratase
714	SAK_0714	Nonessential	-	hypothetical protein
715	SAK_0715	Nonessential	aroA	3-phosphoshikimate 1-carboxyvinyltransferase
716	SAK_0716	Nonessential	aroK	shikimate kinase
717	SAK_0717	Nonessential	-	transcriptional regulator
718	SAK_0718	Nonessential	rumA	23S rRNA (uracil-5-)-methyltransferase RumA
719	SAK_0719	Nonessential	-	hypothetical protein
720	SAK_0720	Nonessential	-	hypothetical protein
721	SAK_0721	Nonessential	-	TetR family transcriptional regulator
722	SAK_0722	Nonessential	-	hypothetical protein
723	SAK_0723	Nonessential	-	hypothetical protein
724	SAK_0724	Nonessential	-	hypothetical protein
725	SAK_0725	Nonessential	-	prophage LambdaSa04, DNA polymerase
726	SAK_0726	Nonessential	-	hypothetical protein
727	SAK_0727	Nonessential	-	hypothetical protein
728	SAK_0728	Nonessential	-	hypothetical protein
729	SAK_0729	Nonessential	-	hypothetical protein
730	SAK_0730	Nonessential	-	prophage LambdaSa04, DNA primase
731	SAK_0731	Undefined	-	hypothetical protein
732	SAK_0732	Critical	-	hypothetical protein
733	SAK_0733	Nonessential	-	prophage LambdaSa04, SNF2 family helicase
734	SAK_0734	Nonessential	-	hypothetical protein
735	SAK_0735	Nonessential	-	-
736	SAK_0736	Nonessential	metK	S-adenosylmethionine synthetase
737	SAK_0737	Nonessential	-	prophage LambdaSa04, HNH endonuclease
738	SAK_0738	Nonessential	-	prophage LambdaSa04, DNA methylase
739	SAK_0739	Nonessential	-	prophage LambdaSa04, methyltransferase C-5
740	SAK_0740	Nonessential	-	hypothetical protein
741	SAK_0741	Nonessential	-	prophage LambdaSa04, P27 family terminase small subunit
742	SAK_0742	Nonessential	-	prophage LambdaSa04, terminase, large subunit
743	SAK_0743	Nonessential	-	prophage LambdaSa04, RelB antitoxin family protein
744	SAK_0744	Nonessential	-	prophage LambdaSa04, RelE/ParE family protein
745	SAK_0745	Nonessential	-	hypothetical protein
746	SAK_0746	Nonessential	-	prophage LambdaSa04, HK97 family portal protein
747	SAK_0747	Nonessential	-	prophage LambdaSa04, ClpP endopeptidase
748	SAK_0748	Nonessential	-	prophage LambdaSa04, HK97 family major capsid protein
749	SAK_0749	Nonessential	-	hypothetical protein
750	SAK_0750	Nonessential	-	prophage LambdaSa04, head-tail adaptor
751	SAK_0751	Critical	-	hypothetical protein
752	SAK_0752	Nonessential	-	hypothetical protein
753	SAK_0753	Nonessential	-	prophage LambdaSa04, phi13 family major tail protein
754	SAK_0754	Nonessential	-	hypothetical protein
755	SAK_0755	Undefined	-	hypothetical protein
756	SAK_0756	Nonessential	-	prophage LambdaSa04, TP901 family tail tape measure protein
757	SAK_0757	Nonessential	-	prophage LambdaSa04, tail protein
758	SAK_0758	Nonessential	-	prophage LambdaSa04, minor structural protein
759	SAK_0759	Nonessential	-	prophage LambdaSa04, minor structural protein
760	SAK_0760	Nonessential	-	prophage LambdaSa04, holin
761	SAK_0761	Nonessential	-	prophage LambdaSa04, mannosyl-glycoprotein endo-beta-N-acetylglucosamidase
762	SAK_0762	Nonessential	-	prophage LambdaSa04 LysM domain-containing protein
763	SAK_0763	Nonessential	-	prophage LambdaSa04, site-specific recombinase resolvase
764	SAK_0764	Nonessential	-	prophage LambdaSa04, site-specific recombinase resolvase
765	SAK_0765	Nonessential	-	hypothetical protein
766	SAK_0766	Nonessential	-	serine/threonine protein kinase
767	SAK_0767	Nonessential	-	hypothetical protein
768	SAK_0768	Nonessential	aphA	acid phosphatase/phosphotransferase
769	SAK_0769	Nonessential	-	hypothetical protein
770	SAK_0770	Nonessential	-	hypothetical protein
771	SAK_0771	Nonessential	-	cell wall surface anchor family protein, truncation
772	SAK_0772	Nonessential	-	ISSag5, transposase orfB
773	SAK_0773	Nonessential	-	ISSag5, transposase orfA
774	SAK_0774	Nonessential	-	chaperone protein HslO
775	SAK_0775	Nonessential	-	AraC family transcriptional regulator
776	SAK_0776	Nonessential	-	cell wall surface anchor family protein
777	SAK_0777	Nonessential	-	cell wall surface anchor family protein
778	SAK_0778	Nonessential	-	sortase
779	SAK_0779	Nonessential	-	sortase
780	SAK_0780	Nonessential	-	Cna B domain-containing protein
781	SAK_0781	Nonessential	-	-
782	SAK_0782	Nonessential	-	Cna B domain-containing protein
783	SAK_0783	Undefined	-	-
784	SAK_0784	Nonessential	-	-
785	SAK_0785	Critical	-	hypothetical protein
786	SAK_0786	Nonessential	-	beta-lactamase
787	SAK_0787	Nonessential	-	ABC transporter ATP-binding protein
788	SAK_0788	Nonessential	-	hypothetical protein
789	SAK_0789	Nonessential	-	hypothetical protein
790	SAK_0790	Nonessential	cylX	cylX protein
791	SAK_0791	Nonessential	cylD	CylD protein
792	SAK_0792	Nonessential	cylG	cylG protein
793	SAK_0793	Nonessential	-	acyl carrier protein
794	SAK_0794	Nonessential	cylZ	cylZ protein
795	SAK_0795	Nonessential	cylA	ABC transporter ATP-binding protein
796	SAK_0796	Nonessential	cylB	ABC transporter permease
797	SAK_0797	Nonessential	cylE	CylE protein
798	SAK_0798	Nonessential	cylF	cylF protein
799	SAK_0799	Nonessential	cylI	cylI protein
800	SAK_0800	Nonessential	cylJ	CylJ protein
801	SAK_0801	Nonessential	cylK	CylK protein
802	SAK_0802	Undefined	-	hypothetical protein
803	SAK_0803	Nonessential	-	hypothetical protein
804	SAK_0804	Nonessential	-	S8 family peptidase
805	SAK_0805	Nonessential	-	hypothetical protein
806	SAK_0806	Nonessential	-	-
807	SAK_0807	Nonessential	-	hypothetical protein
808	SAK_0808	Nonessential	-	hypothetical protein
809	SAK_0809	Nonessential	-	hypothetical protein
810	SAK_0810	Nonessential	-	permease
811	SAK_0811	Nonessential	-	-
812	SAK_0812	Nonessential	-	ABC transporter ATP-binding protein
813	SAK_0813	Nonessential	-	hypothetical protein
814	SAK_0814	Nonessential	-	DNA-entry nuclease
815	SAK_0815	Nonessential	-	DedA family protein
816	SAK_0816	Nonessential	-	ABC transporter ATP-binding protein
817	SAK_0817	Nonessential	-	hypothetical protein
818	SAK_0818	Nonessential	-	hypothetical protein
819	SAK_0819	Nonessential	-	LysR family transcriptional regulator
820	SAK_0820	Nonessential	-	hypothetical protein
821	SAK_0821	Nonessential	ldhA	D-lactate dehydrogenase
822	SAK_0822	Nonessential	-	sugar transporter
823	SAK_0823	Nonessential	-	PfkB family kinase
824	SAK_0824	Nonessential	-	beta-D-glucuronidase
825	SAK_0825	Nonessential	-	GntR family transcriptional regulator
826	SAK_0826	Nonessential	eda	2-dehydro-3-deoxyphosphooctonate aldolase
827	SAK_0827	Nonessential	uxaC	glucuronate isomerase
828	SAK_0828	Nonessential	uxuA	mannonate dehydratase
829	SAK_0829	Nonessential	-	D-mannonate oxidoreductase
830	SAK_0830	Nonessential	-	hypothetical protein
831	SAK_0831	Nonessential	-	glycosyl hydrolase
832	SAK_0832	Nonessential	pepQ	Xaa-Pro dipeptidase
833	SAK_0833	Essential	ccpA	catabolite control protein A
834	SAK_0834	Nonessential	-	alpha-amylase
835	SAK_0835	Nonessential	-	glycoside hydrolase
836	SAK_0836	Nonessential	-	glycoside hydrolase
837	SAK_0837	Essential	thrS	threonyl-tRNA synthetase
838	SAK_0838	Nonessential	-	DNA-binding response regulator
839	SAK_0839	Nonessential	-	hypothetical protein
840	SAK_0840	Nonessential	-	peptidase propeptide/YPEB domain-containing protein
841	SAK_0841	Nonessential	-	polar amino acid ABC transporter permease
842	SAK_0842	Nonessential	-	polar amino acid ABC transporter permease
843	SAK_0843	Nonessential	-	polar amino acid ABC transporter amino acid-binding protein
844	SAK_0844	Nonessential	-	polar amino acid ABC transporter ATP-binding protein
845	SAK_0845	Essential	-	DNA-binding response regulator
846	SAK_0846	Nonessential	-	sensory box histidine kinase
847	SAK_0847	Nonessential	-	metallo-beta-lactamase
848	SAK_0848	Nonessential	-	hypothetical protein
849	SAK_0849	Essential	rnc	ribonuclease III
850	SAK_0850	Nonessential	smc	chromosome segregation protein SMC
851	SAK_0851	Nonessential	-	Cof-like hydrolase
852	SAK_0852	Nonessential	-	cof family hydrolase
853	SAK_0853	Essential	ftsY	signal recognition particle-docking protein FtsY
854	SAK_0854	Nonessential	-	hypothetical protein
855	SAK_0855	Nonessential	-	permease
856	SAK_0856	Nonessential	-	hypothetical protein
857	SAK_0857	Nonessential	-	luciferase
858	SAK_0858	Nonessential	-	S1 RNA-binding domain-containing protein
859	SAK_0859	Nonessential	-	hypothetical protein
860	SAK_0860	Nonessential	-	PspC domain-containing protein
861	SAK_0861	Nonessential	-	hypothetical protein
862	SAK_0862	Essential	hprK	HPr kinase/phosphorylase
863	SAK_0863	Nonessential	lgt	prolipoprotein diacylglyceryl transferase
864	SAK_0864	Nonessential	-	hypothetical protein
865	SAK_0865	Nonessential	-	hypothetical protein
866	SAK_0866	Nonessential	-	hypothetical protein
867	SAK_0867	Nonessential	-	U32 family peptidase
868	SAK_0868	Nonessential	-	U32 family peptidase
869	SAK_0869	Nonessential	-	hypothetical protein
870	SAK_0870	Nonessential	-	hypothetical protein
871	SAK_0871	Nonessential	-	Mn2+/Fe2+ transporter
872	SAK_0872	Nonessential	ribD	riboflavin biosynthesis protein RibD
873	SAK_0873	Nonessential	ribE	riboflavin synthase subunit alpha
874	SAK_0874	Nonessential	ribBA	3,4-dihydroxy-2-butanone-4-phosphate synthase
875	SAK_0875	Nonessential	ribH	6,7-dimethyl-8-ribityllumazine synthase
876	SAK_0876	Essential	lysS	lysyl-tRNA synthetase
877	SAK_0877	Nonessential	-	HAD-superfamily hydrolase
878	SAK_0878	Nonessential	-	phosphoglycerate mutase
879	SAK_0879	Nonessential	-	YbaK/EbsC family protein
880	SAK_0880	Nonessential	-	hypothetical protein
881	SAK_0881	Nonessential	-	glycosyl hydrolase
882	SAK_0882	Nonessential	-	hypothetical protein
883	SAK_0883	Nonessential	-	lipoprotein
884	SAK_0884	Nonessential	pepF	oligoendopeptidase F
885	SAK_0885	Nonessential	ppc	phosphoenolpyruvate carboxylase
886	SAK_0886	Nonessential	-	cell cycle protein FtsW
887	SAK_0887	Essential	tuf	elongation factor Tu
888	SAK_0888	Essential	tpiA	triosephosphate isomerase
889	SAK_0889	Essential	gpmA	phosphoglyceromutase
890	SAK_0890	Nonessential	-	penicillin-binding protein 2b
891	SAK_0891	Nonessential	recR	recombination protein RecR
892	SAK_0892	Essential	ddl	D-alanyl-alanine synthetase A
893	SAK_0893	Essential	murF	UDP-N-acetylmuramoyl-tripeptide--D-alanyl-D- alanine ligase
894	SAK_0894	Nonessential	-	major facilitator family transporter
895	SAK_0895	Nonessential	-	hypothetical protein
896	SAK_0896	Nonessential	-	cell wall surface anchor family protein
897	SAK_0897	Nonessential	prfC	peptide chain release factor 3
898	SAK_0898	Nonessential	-	hypothetical protein
899	SAK_0899	Nonessential	-	amino acid ABC transporter ATP-binding protein
900	SAK_0900	Nonessential	-	amino acid ABC transporter permease
901	SAK_0901	Nonessential	-	ABC transporter substrate-binding protein
902	SAK_0902	Nonessential	-	DEAD/DEAH box helicase
903	SAK_0903	Nonessential	-	GIY-YIG domain-containing protein
904	SAK_0904	Nonessential	-	hypothetical protein
905	SAK_0905	Essential	-	acyltransferase
906	SAK_0906	Nonessential	-	competence protein ComE
907	SAK_0907	Nonessential	-	DNA internalization-related competence protein ComEC/Rec2
908	SAK_0908	Nonessential	-	Cof-like hydrolase
909	SAK_0909	Nonessential	-	LacI family sugar-binding transcriptional regulator
910	SAK_0910	Nonessential	-	hypothetical protein
911	SAK_0911	Nonessential	-	hypothetical protein
912	SAK_0912	Essential	holA	DNA polymerase III subunit delta
913	SAK_0913	Nonessential	sodA	superoxide dismutase
914	SAK_0914	Nonessential	-	BglG family transcriptional antiterminator
915	SAK_0915	Nonessential	bglF	PTS system beta-glucoside-specific transporter subunit IIABC
916	SAK_0916	Nonessential	-	glycosyl hydrolase
917	SAK_0917	Nonessential	-	hypothetical protein
918	SAK_0918	Nonessential	-	glycerate kinase
919	SAK_0919	Nonessential	-	GntP family permease
920	SAK_0920	Nonessential	-	hypothetical protein
921	SAK_0921	Nonessential	-	MarR family transcriptional regulator
922	SAK_0922	Nonessential	queA	S-adenosylmethionine--tRNA ribosyltransferase-isomerase
923	SAK_0923	Nonessential	-	hypothetical protein
924	SAK_0924	Nonessential	nagB	glucosamine-6-phosphate isomerase
925	SAK_0925	Nonessential	-	glutathione S-transferase domain-containing protein
926	SAK_0926	Nonessential	-	RNA pseudouridine synthase
927	SAK_0927	Nonessential	-	major facilitator family protein
928	SAK_0928	Nonessential	-	competence protein CoiA
929	SAK_0929	Nonessential	pepB	group B oligopeptidase PepB
930	SAK_0930	Nonessential	-	HAD-superfamily hydrolase
931	SAK_0931	Nonessential	-	O-methyltransferase
932	SAK_0932	Nonessential	prsA	foldase PrsA
933	SAK_0933	Nonessential	-	hypothetical protein
934	SAK_0934	Essential	alaS	alanyl-tRNA synthetase
935	SAK_0935	Nonessential	-	hypothetical protein
936	SAK_0936	Nonessential	-	glycosyl transferase
937	SAK_0937	Nonessential	-	hypothetical protein
938	SAK_0938	Nonessential	-	DNA-binding protein
939	SAK_0939	Nonessential	-	hypothetical protein
940	SAK_0940	Nonessential	-	hypothetical protein
941	SAK_0941	Nonessential	-	ISSag8, transposase
942	SAK_0942	Essential	nrdF	ribonucleotide-diphosphate reductase subunit beta
943	SAK_0943	Essential	-	ribonucleotide-diphosphate reductase subunit alpha
944	SAK_0944	Essential	-	glutaredoxin-like protein NrdH
945	SAK_0945	Essential	ptsH	phosphocarrier protein HPr
946	SAK_0946	Essential	ptsI	phosphoenolpyruvate-protein phosphotransferase
947	SAK_0947	Essential	gapN	glyceraldehyde-3-phosphate dehydrogenase
948	SAK_0948	Nonessential	-	polysaccharide deacetylase
949	SAK_0949	Nonessential	-	DEAD/DEAH box helicase
950	SAK_0950	Nonessential	udk	uridine kinase
951	SAK_0951	Nonessential	-	GAF domain-containing protein
952	SAK_0952	Essential	dnaX	DNA polymerase III subunits gamma and tau
953	SAK_0953	Critical	-	biotin--protein ligase
954	SAK_0954	Essential	metK	S-adenosylmethionine synthetase
955	SAK_0955	Nonessential	-	hypothetical protein
956	SAK_0956	Nonessential	-	hypothetical protein
957	SAK_0957	Nonessential	-	hypothetical protein
958	SAK_0958	Nonessential	-	hypothetical protein
959	SAK_0959	Nonessential	-	hypothetical protein
960	SAK_0960	Nonessential	-	ABC transporter ATP-binding protein
961	SAK_0961	Nonessential	-	hypothetical protein
962	SAK_0962	Nonessential	-	TENA/THI-4 family protein
963	SAK_0963	Nonessential	thiD	phosphomethylpyrimidine kinase
964	SAK_0964	Nonessential	thiM	hydroxyethylthiazole kinase
965	SAK_0965	Nonessential	thiE	thiamine-phosphate pyrophosphorylase
966	SAK_0966	Nonessential	murA	UDP-N-acetylglucosamine 1-carboxyvinyltransferase
967	SAK_0967	Nonessential	-	acetyltransferase
968	SAK_0968	Nonessential	-	DRTGG domain/hypothetical protein
969	SAK_0969	Essential	map	methionine aminopeptidase
970	SAK_0970	Nonessential	-	ribonuclease BN
971	SAK_0971	Nonessential	-	GtrA family protein
972	SAK_0972	Nonessential	-	hypothetical protein
973	SAK_0973	Essential	ligA	NAD-dependent DNA ligase LigA
974	SAK_0974	Nonessential	-	lipid kinase
975	SAK_0975	Nonessential	pulA	pullulanase
976	SAK_0976	Nonessential	glgB	glycogen branching protein
977	SAK_0977	Nonessential	glgC	glucose-1-phosphate adenylyltransferase
978	SAK_0978	Nonessential	glgD	glucose-1-phosphate adenylyltransferase, GlgD subunit
979	SAK_0979	Nonessential	glgA	glycogen synthase
980	SAK_0980	Essential	atpE	ATP synthase F0F1 subunit C
981	SAK_0981	Essential	atpB	ATP synthase F0F1 subunit A
982	SAK_0982	Undefined	atpF	ATP synthase F0F1 subunit B
983	SAK_0983	Essential	atpH	ATP synthase F0F1 subunit delta
984	SAK_0984	Essential	atpA	ATP synthase F0F1 subunit alpha
985	SAK_0985	Essential	atpG	ATP synthase F0F1 subunit gamma
986	SAK_0986	Essential	atpD	ATP synthase F0F1 subunit beta
987	SAK_0987	Essential	atpC	ATP synthase F0F1 subunit epsilon
988	SAK_0988	Nonessential	-	hypothetical protein
989	SAK_0989	Nonessential	murA	UDP-N-acetylglucosamine 1-carboxyvinyltransferase
990	SAK_0990	Nonessential	-	hypothetical protein
991	SAK_0991	Nonessential	endA	DNA-entry nuclease
992	SAK_0992	Essential	pheS	phenylalanyl-tRNA synthetase subunit alpha
993	SAK_0993	Nonessential	-	acetyltransferase
994	SAK_0994	Essential	pheT	phenylalanyl-tRNA synthetase subunit beta
995	SAK_0995	Nonessential	-	hypothetical protein
996	SAK_0996	Undefined	rexB	exonuclease RexB
997	SAK_0997	Nonessential	rexA	exonuclease RexA
998	SAK_0998	Nonessential	-	magnesium/cobalt transporter CorA
999	SAK_0999	Undefined	trmE	tRNA modification GTPase TrmE
1000	SAK_1000	Nonessential	-	ABC transporter ATP-binding protein
1001	SAK_1001	Nonessential	-	acetoin dehydrogenase, TPP-dependent, E1 component subunit alpha
1002	SAK_1002	Nonessential	-	acetoin dehydrogenase, TPP-dependent, E1 component subunit beta
1003	SAK_1003	Nonessential	-	branched-chain alpha-keto acid dehydrogenase subunit E2
1004	SAK_1004	Nonessential	-	acetoin dehydrogenase, TPP-dependent, E3 component, dihydrolipoamide dehydrogenase
1005	SAK_1005	Nonessential	lplA	lipoate-protein ligase A
1006	SAK_1006	Essential	-	glutamine amidotransferase domain-containing protein
1007	SAK_1007	Essential	-	mur ligase
1008	SAK_1008	Essential	-	hypothetical protein
1009	SAK_1009	Nonessential	-	hypothetical protein
1010	SAK_1010	Essential	glmM	phosphoglucosamine mutase
1011	SAK_1011	Nonessential	-	hypothetical protein
1012	SAK_1012	Nonessential	-	hypothetical protein
1013	SAK_1013	Nonessential	-	coproporphyrinogen III oxidase
1014	SAK_1014	Nonessential	-	thioesterase
1015	SAK_1015	Nonessential	-	HAD family hydrolase
1016	SAK_1016	Nonessential	-	hypothetical protein
1017	SAK_1017	Nonessential	-	hypothetical protein
1018	SAK_1018	Nonessential	cas1	CRISPR-associated Cas1 family protein
1019	SAK_1019	Nonessential	-	CRISPR-associated Cas2 family protein
1020	SAK_1020	Nonessential	-	hypothetical protein
1021	SAK_1021	Nonessential	ndk	nucleoside diphosphate kinase
1022	SAK_1022	Nonessential	lepA	GTP-binding protein LepA
1023	SAK_1023	Nonessential	-	hypothetical protein
1024	SAK_1024	Nonessential	-	HD domain-containing protein
1025	SAK_1025	Nonessential	-	acetyltransferase
1026	SAK_1026	Nonessential	msrB	methionine sulfoxide reductase B
1027	SAK_1027	Nonessential	-	cation transporter HAD ATPase
1028	SAK_1028	Nonessential	-	hypothetical protein
1029	SAK_1029	Nonessential	-	hexapaptide repeat-containing transferase
1030	SAK_1030	Critical	-	-
1031	SAK_1031	Nonessential	-	hypothetical protein
1032	SAK_1032	Nonessential	-	hypothetical protein
1033	SAK_1033	Nonessential	-	ABC transporter ATP-binding protein
1034	SAK_1034	Nonessential	-	GntR family transcriptional regulator
1035	SAK_1035	Essential	dnaE	DNA polymerase III DnaE
1036	SAK_1036	Essential	pfkA	6-phosphofructokinase
1037	SAK_1037	Essential	pyk	pyruvate kinase
1038	SAK_1038	Nonessential	lepB	signal peptidase I
1039	SAK_1039	Nonessential	-	hypothetical protein
1040	SAK_1040	Essential	glmS	glucosamine--fructose-6-phosphate aminotransferase
1041	SAK_1041	Nonessential	phnA	PhnA protein
1042	SAK_1042	Nonessential	-	polar amino acid ABC transporter permease
1043	SAK_1043	Nonessential	-	polar amino acid ABC transporter ATP-binding protein
1044	SAK_1044	Nonessential	-	polar amino acid ABC transporter amino acid-binding protein
1045	SAK_1045	Nonessential	rpsT	30S ribosomal protein S20
1046	SAK_1046	Nonessential	coaA	pantothenate kinase
1047	SAK_1047	Nonessential	-	methyltransferase domain-containing protein
1048	SAK_1048	Nonessential	cdd	cytidine deaminase
1049	SAK_1049	Nonessential	-	Bmp family membrane protein
1050	SAK_1050	Nonessential	-	carbohydrate ABC transporter periplasmic-binding protein
1051	SAK_1051	Nonessential	-	carbohydrate ABC transporter permease
1052	SAK_1052	Nonessential	-	carbohydrate ABC transporter permease
1053	SAK_1053	Nonessential	nox	NADH oxidase, water-forming
1054	SAK_1054	Nonessential	ldh	L-lactate dehydrogenase
1055	SAK_1055	Essential	gyrA	DNA gyrase subunit A
1056	SAK_1056	Nonessential	-	sortase
1057	SAK_1057	Nonessential	-	glyoxylase
1058	SAK_1058	Nonessential	-	hypothetical protein
1059	SAK_1059	Nonessential	-	Na+/H+ antiporter
1060	SAK_1060	Nonessential	-	IS1381 transposase A
1061	SAK_1061	Nonessential	-	IS1381 transposase B
1062	SAK_1062	Nonessential	guaA	GMP synthase
1063	SAK_1063	Nonessential	-	GntR family transcriptional regulator
1064	SAK_1064	Nonessential	gid	tRNA (uracil-5-)-methyltransferase Gid
1065	SAK_1065	Nonessential	-	acetyltransferase
1066	SAK_1066	Nonessential	-	NPLA family lipoprotein
1067	SAK_1067	Nonessential	-	hypothetical protein
1068	SAK_1068	Nonessential	-	nisin resistance protein Nsr
1069	SAK_1069	Nonessential	-	ABC transporter ATP-binding protein
1070	SAK_1070	Nonessential	-	ABC transporter permease
1071	SAK_1071	Nonessential	-	DNA-binding response regulator
1072	SAK_1072	Nonessential	-	sensor histidine kinase
1073	SAK_1073	Nonessential	xerS	site-specific tyrosine recombinase XerS
1074	SAK_1074	Nonessential	-	ABC transporter substrate-binding protein
1075	SAK_1075	Nonessential	-	hypothetical protein
1076	SAK_1076	Essential	satD	satD protein
1077	SAK_1077	Critical	ffh	signal recognition particle protein
1078	SAK_1078	Nonessential	-	DNA-binding protein
1079	SAK_1079	Nonessential	ciaH	sensor histidine kinase CiaH
1080	SAK_1080	Nonessential	ciaR	DNA-binding response regulator CiaR
1081	SAK_1081	Nonessential	pepN	aminopeptidase
1082	SAK_1082	Undefined	phoU	phosphate transport system regulatory protein PhoU
1083	SAK_1083	Essential	-	phosphate ABC transporter ATP-binding protein
1084	SAK_1084	Essential	pstB	phosphate transporter ATP-binding protein
1085	SAK_1085	Essential	pstA	phosphate ABC transporter permease
1086	SAK_1086	Essential	pstC	phosphate ABC transporter permease
1087	SAK_1087	Essential	-	phosphate ABC transporter substrate-binding protein
1088	SAK_1088	Nonessential	-	NOL1/NOP2/sun family RNA methylase
1089	SAK_1089	Nonessential	-	inositol monophosphatase
1090	SAK_1090	Nonessential	-	hypothetical protein
1091	SAK_1091	Undefined	spxA	Spx family transcriptional regulator
1092	SAK_1092	Essential	ribF	bifunctional riboflavin kinase/FMN adenylyltransferase
1093	SAK_1093	Nonessential	truB	tRNA pseudouridine synthase B
1094	SAK_1094	Nonessential	-	acetyltransferase
1095	SAK_1095	Nonessential	-	hypothetical protein
1096	SAK_1096	Nonessential	-	hypothetical protein
1097	SAK_1097	Nonessential	-	CAAX amino terminal protease
1098	SAK_1098	Nonessential	-	ABC transporter permease
1099	SAK_1099	Nonessential	-	ABC transporter ATP-binding protein
1100	SAK_1100	Nonessential	topA	DNA topoisomerase I
1101	SAK_1101	Nonessential	-	DNA processing protein DprA
1102	SAK_1102	Nonessential	-	iron ABC transporter substrate-binding protein
1103	SAK_1103	Nonessential	-	iron ABC transporter ATP-binding protein
1104	SAK_1104	Nonessential	-	iron chelate uptake ABC transporter permease
1105	SAK_1105	Nonessential	-	iron chelate uptake ABC transporter permease
1106	SAK_1106	Nonessential	-	maltose O-acetyltransferase
1107	SAK_1107	Nonessential	rnhB	ribonuclease HII
1108	SAK_1108	Essential	rbgA	ribosomal biogenesis GTPase
1109	SAK_1109	Nonessential	-	hypothetical protein
1110	SAK_1110	Nonessential	cstA	carbon starvation protein CstA
1111	SAK_1111	Nonessential	-	DNA-binding response regulator
1112	SAK_1112	Nonessential	-	sensor histidine kinase
1113	SAK_1113	Nonessential	-	hypothetical protein
1114	SAK_1114	Nonessential	-	hypothetical protein
1115	SAK_1115	Nonessential	-	hypothetical protein
1116	SAK_1116	Nonessential	-	hypothetical protein
1117	SAK_1117	Nonessential	-	hypothetical protein
1118	SAK_1118	Nonessential	-	hypothetical protein
1119	SAK_1119	Nonessential	-	hypothetical protein
1120	SAK_1120	Nonessential	-	hypothetical protein
1121	SAK_1121	Nonessential	-	hypothetical protein
1122	SAK_1122	Nonessential	-	hypothetical protein
1123	SAK_1123	Nonessential	-	DNA translocase FtsK
1124	SAK_1124	Nonessential	-	hypothetical protein
1125	SAK_1125	Nonessential	-	hypothetical protein
1126	SAK_1126	Nonessential	-	hypothetical protein
1127	SAK_1127	Nonessential	-	phage infection protein
1128	SAK_1128	Nonessential	-	hypothetical protein
1129	SAK_1129	Nonessential	-	hypothetical protein
1130	SAK_1130	Nonessential	-	hypothetical protein
1131	SAK_1131	Nonessential	-	hypothetical protein
1132	SAK_1132	Nonessential	carB	carbamoyl phosphate synthase large subunit
1133	SAK_1133	Nonessential	carA	carbamoyl phosphate synthase small subunit
1134	SAK_1134	Nonessential	pyrB	aspartate carbamoyltransferase
1135	SAK_1135	Nonessential	pyrC	dihydroorotase
1136	SAK_1136	Nonessential	pyrE	orotate phosphoribosyltransferase
1137	SAK_1137	Nonessential	pyrF	orotidine 5'-phosphate decarboxylase
1138	SAK_1138	Nonessential	-	hypothetical protein
1139	SAK_1139	Nonessential	-	ABC transporter ATP-binding protein
1140	SAK_1140	Nonessential	-	ATP cone domain-containing protein
1141	SAK_1141	Nonessential	asd	aspartate-semialdehyde dehydrogenase
1142	SAK_1142	Nonessential	-	fibrinogen-binding protein
1143	SAK_1143	Nonessential	-	cardiolipin synthase
1144	SAK_1144	Nonessential	fhs	formate--tetrahydrofolate ligase
1145	SAK_1145	Nonessential	lplA	lipoate-protein ligase A
1146	SAK_1146	Nonessential	-	hypothetical protein
1147	SAK_1147	Nonessential	-	hypothetical protein
1148	SAK_1148	Nonessential	-	GcvH family protein
1149	SAK_1149	Nonessential	-	luciferase
1150	SAK_1150	Nonessential	-	FAD/FMN-binding oxidoreductase
1151	SAK_1151	Nonessential	-	hypothetical protein
1152	SAK_1152	Undefined	coaB	phosphopantothenate--cysteine ligase
1153	SAK_1153	Nonessential	coaC	phosphopantothenoylcysteine decarboxylase
1154	SAK_1154	Nonessential	-	hypothetical protein
1155	SAK_1155	Essential	-	phosphoglucomutase/phosphomannomutase
1156	SAK_1156	Nonessential	-	ABC transporter permease/ATP-binding protein
1157	SAK_1157	Nonessential	-	ABC transporter permease/ATP-binding protein
1158	SAK_1158	Nonessential	-	hypothetical protein
1159	SAK_1159	Nonessential	-	hypothetical protein
1160	SAK_1160	Nonessential	glyA	serine hydroxymethyltransferase
1161	SAK_1161	Essential	-	Sua5/YciO/YrdC/YwlC family protein
1162	SAK_1162	Nonessential	-	HemK family modification methylase
1163	SAK_1163	Essential	prfA	peptide chain release factor 1
1164	SAK_1164	Nonessential	tdk	thymidine kinase
1165	SAK_1165	Nonessential	-	4-oxalocrotonate tautomerase
1166	SAK_1166	Nonessential	-	ApbE family protein
1167	SAK_1167	Nonessential	-	NADPH-dependent FMN reductase domain-containing protein
1168	SAK_1168	Nonessential	-	NADPH-dependent FMN reductase domain-containing protein
1169	SAK_1169	Nonessential	-	formate/nitrite transporter family protein
1170	SAK_1170	Nonessential	pbuX	xanthine permease
1171	SAK_1171	Nonessential	xpt	xanthine phosphoribosyltransferase
1172	SAK_1172	Nonessential	guaC	guanosine 5'-monophosphate oxidoreductase
1173	SAK_1173	Nonessential	-	drug:H+ antiporter-2 (DHA2) family protein
1174	SAK_1174	Nonessential	-	hypothetical protein
1175	SAK_1175	Nonessential	-	K+ uptake permease (KUP) family protein
1176	SAK_1176	Nonessential	-	short chain dehydrogenase/reductase oxidoreductase
1177	SAK_1177	Nonessential	eutD	phosphotransacetylase
1178	SAK_1178	Nonessential	-	ribosomal large subunit pseudouridine synthase A
1179	SAK_1179	Essential	ppnK	inorganic polyphosphate/ATP-NAD kinase
1180	SAK_1180	Nonessential	-	RelA/SpoT domain-containing protein
1181	SAK_1181	Nonessential	-	hypothetical protein
1182	SAK_1182	Nonessential	prs	ribose-phosphate pyrophosphokinase
1183	SAK_1183	Nonessential	-	cysteine desulfurase
1184	SAK_1184	Nonessential	-	hypothetical protein
1185	SAK_1185	Nonessential	-	redox-sensing transcriptional repressor Rex
1186	SAK_1186	Nonessential	radC	DNA repair protein RadC
1187	SAK_1187	Nonessential	-	hypothetical protein
1188	SAK_1188	Nonessential	arb	6-phospho-beta-glucosidase
1189	SAK_1189	Nonessential	-	GDSL family lipase/acylhydrolase
1190	SAK_1190	Nonessential	-	Cof-like hydrolase
1191	SAK_1191	Nonessential	-	AraC family transcriptional regulator
1192	SAK_1192	Nonessential	-	chloride channel (ClC) family protein
1193	SAK_1193	Nonessential	potD	spermidine/putrescine ABC transporter spermidine/putrescine-binding protein
1194	SAK_1194	Nonessential	potC	spermidine/putrescine ABC transporter permease PotC
1195	SAK_1195	Nonessential	potB	spermidine/putrescine ABC transporter permease PotB
1196	SAK_1196	Nonessential	potA	spermidine/putrescine ABC transporter ATP-binding protein
1197	SAK_1197	Essential	murB	UDP-N-acetylenolpyruvoylglucosamine reductase
1198	SAK_1198	Essential	folK	2-amino-4-hydroxy-6- hydroxymethyldihydropteridine pyrophosphokinase
1199	SAK_1199	Essential	folB	dihydroneopterin aldolase
1200	SAK_1200	Essential	folP	dihydropteroate synthase
1201	SAK_1201	Essential	folE	GTP cyclohydrolase I
1202	SAK_1202	Essential	folC	folylpolyglutamate synthase
1203	SAK_1203	Nonessential	rarD	rarD protein
1204	SAK_1204	Nonessential	thrB	homoserine kinase
1205	SAK_1205	Nonessential	hom	homoserine dehydrogenase
1206	SAK_1206	Nonessential	-	polysaccharide deacetylase
1207	SAK_1207	Nonessential	-	glycine betaine transporter OpuD, interruption-C
1208	SAK_1208	Nonessential	-	IS1381 transposase B
1209	SAK_1209	Nonessential	-	IS1381 transposase A
1210	SAK_1210	Nonessential	-	-
1211	SAK_1211	Nonessential	-	aldehyde dehydrogenase
1212	SAK_1212	Nonessential	-	hypothetical protein
1213	SAK_1213	Nonessential	-	hypothetical protein
1214	SAK_1214	Nonessential	-	-
1215	SAK_1215	Undefined	-	-
1216	SAK_1216	Nonessential	-	hypothetical protein
1217	SAK_1217	Nonessential	tpx	thiol peroxidase
1218	SAK_1218	Nonessential	-	hypothetical protein
1219	SAK_1219	Nonessential	-	-
1220	SAK_1220	Nonessential	-	transcriptional regulator
1221	SAK_1221	Nonessential	-	alkaline shock protein 23
1222	SAK_1222	Nonessential	-	hypothetical protein
1223	SAK_1223	Nonessential	-	alkaline shock protein 23
1224	SAK_1224	Nonessential	-	hypothetical protein
1225	SAK_1225	Nonessential	-	hypothetical protein
1226	SAK_1226	Nonessential	-	transglycosylase associated protein
1227	SAK_1227	Nonessential	-	transglycosylase associated protein
1228	SAK_1228	Nonessential	pcrA	ATP-dependent DNA helicase PcrA
1229	SAK_1229	Nonessential	-	hypothetical protein
1230	SAK_1230	Nonessential	uraA	uracil permease
1231	SAK_1231	Nonessential	-	amino acid carrier protein
1232	SAK_1232	Nonessential	-	cation diffusion facilitator (CDF) family protein
1233	SAK_1233	Nonessential	-	hypothetical protein
1234	SAK_1234	Nonessential	-	hypothetical protein
1235	SAK_1235	Nonessential	-	hypothetical protein
1236	SAK_1236	Nonessential	-	tRNA-Arg
1237	SAK_1237	Essential	rpsA	30S ribosomal protein S1
1238	SAK_1238	Nonessential	-	tRNA-Gln
1239	SAK_1239	Undefined	-	tRNA-Tyr
1240	SAK_1240	Nonessential	-	hypothetical protein
1241	SAK_1241	Nonessential	ilvE	branched-chain amino acid aminotransferase
1242	SAK_1242	Nonessential	parC	DNA topoisomerase IV subunit A
1243	SAK_1243	Essential	parE	DNA topoisomerase IV subunit B
1244	SAK_1244	Essential	-	glycerol-3-phosphate acyltransferase PlsY
1245	SAK_1245	Nonessential	ung	uracil-DNA glycosylase
1246	SAK_1246	Nonessential	-	hypothetical protein
1247	SAK_1247	Nonessential	neuA	N-acylneuraminate cytidylyltransferase
1248	SAK_1248	Nonessential	neuD	neuD protein
1249	SAK_1249	Nonessential	neuC	UDP-N-acetylglucosamine-2-epimerase NeuC
1250	SAK_1250	Nonessential	neuB	N-acetyl neuramic acid synthetase NeuB
1251	SAK_1251	Nonessential	cpsL	polysaccharide biosynthesis protein CpsL
1252	SAK_1252	Nonessential	-	capsular polysaccharide biosynthesis protein CpsK
1253	SAK_1253	Nonessential	-	capsular polysaccharide biosynthesis protein CpsJ
1254	SAK_1254	Nonessential	cpsI	capsular polysaccharide biosynthesis protein
1255	SAK_1255	Nonessential	cpsH	capsular polysaccharide synthesis protein CpsH
1256	SAK_1256	Nonessential	-	polysaccharide biosynthesis protein CpsG
1257	SAK_1257	Nonessential	cpsF	polysaccharide biosynthesis protein CpsF
1258	SAK_1258	Nonessential	cpsE	glycosyl transferase CpsE
1259	SAK_1259	Nonessential	cpsD	tyrosine-protein kinase CpsD
1260	SAK_1260	Nonessential	cpsC	capsular polysaccharide biosynthesis protein cpsC
1261	SAK_1261	Nonessential	cpsB	protein-tyrosine-phosphatase
1262	SAK_1262	Nonessential	-	regulatory protein CpsX
1263	SAK_1263	Nonessential	cpsY	CpsY family transcriptional regulator
1264	SAK_1264	Nonessential	-	-
1265	SAK_1265	Nonessential	deoD	purine nucleoside phosphorylase
1266	SAK_1266	Nonessential	-	chloride channel (ClC) family protein
1267	SAK_1267	Nonessential	punA	purine nucleoside phosphorylase
1268	SAK_1268	Nonessential	arsC	arsenate reductase
1269	SAK_1269	Nonessential	deoB	phosphopentomutase
1270	SAK_1270	Nonessential	rpiA	ribose-5-phosphate isomerase A
1271	SAK_1271	Nonessential	-	hypothetical protein
1272	SAK_1272	Nonessential	estA	tributyrin esterase
1273	SAK_1273	Essential	-	metallo-beta-lactamase
1274	SAK_1274	Nonessential	-	ABC transporter ATP-binding protein
1275	SAK_1275	Nonessential	-	ABC transporter permease
1276	SAK_1276	Nonessential	-	hypothetical protein
1277	SAK_1277	Nonessential	fbpA	fibronectin/fibrinogen binding protein
1278	SAK_1278	Nonessential	budA	alpha-acetolactate decarboxylase
1279	SAK_1279	Nonessential	budB	acetolactate synthase
1280	SAK_1280	Nonessential	-	hypothetical protein
1281	SAK_1281	Nonessential	-	hypothetical protein
1282	SAK_1282	Nonessential	-	NUDIX family hydrolase
1283	SAK_1283	Nonessential	mutX	mutator mutT protein
1284	SAK_1284	Nonessential	hylB	hyaluronate lyase
1285	SAK_1285	Essential	rfbB	dTDP-glucose 4,6-dehydratase
1286	SAK_1286	Essential	rmlC	dTDP-4-keto-6-deoxyglucose-3,5-epimerase
1287	SAK_1287	Essential	rfbA	glucose-1-phosphate thymidylyltransferase
1288	SAK_1288	Nonessential	-	oxidoreductase, FAD-binding
1289	SAK_1289	Nonessential	-	NIF3 family protein
1290	SAK_1290	Undefined	-	hypothetical protein
1291	SAK_1291	Essential	-	DNA replication protein DnaD
1292	SAK_1292	Nonessential	apt	adenine phosphoribosyltransferase
1293	SAK_1293	Nonessential	-	hydrophobic W repeat-containing protein
1294	SAK_1294	Nonessential	recJ	single-stranded-DNA-specific exonuclease RecJ
1295	SAK_1295	Nonessential	-	short chain dehydrogenase/reductase oxidoreductase
1296	SAK_1296	Essential	rnz	ribonuclease Z
1297	SAK_1297	Nonessential	-	hypothetical protein
1298	SAK_1298	Nonessential	-	GTP-binding protein
1299	SAK_1299	Nonessential	miaA	tRNA delta(2)-isopentenylpyrophosphate transferase
1300	SAK_1300	Nonessential	-	hypothetical protein
1301	SAK_1301	Nonessential	-	hypothetical protein
1302	SAK_1302	Nonessential	-	pullulanase, extracellular
1303	SAK_1303	Nonessential	-	hypothetical protein
1304	SAK_1304	Nonessential	-	hypothetical protein
1305	SAK_1305	Nonessential	pepV	dipeptidase PepV
1306	SAK_1306	Nonessential	-	nitroreductase
1307	SAK_1307	Nonessential	-	glycerophosphoryl diester phosphodiesterase
1308	SAK_1308	Nonessential	uvrC	excinuclease ABC subunit C
1309	SAK_1309	Nonessential	-	hypothetical protein
1310	SAK_1310	Nonessential	-	MATE efflux family protein
1311	SAK_1311	Nonessential	-	hypothetical protein
1312	SAK_1312	Nonessential	-	hypothetical protein
1313	SAK_1313	Nonessential	-	hypothetical protein
1314	SAK_1314	Nonessential	-	ISSag4, transposase orfA
1315	SAK_1315	Nonessential	-	ISSag4, transposase orfB
1316	SAK_1316	Nonessential	-	hypothetical protein
1317	SAK_1317	Nonessential	-	-
1318	SAK_1318	Nonessential	-	streptococcal histidine triad family protein
1319	SAK_1319	Nonessential	lmb	laminin-binding surface protein
1320	SAK_1320	Nonessential	scpB	C5a peptidase ScpB
1321	SAK_1321	Nonessential	-	hypothetical protein
1322	SAK_1322	Nonessential	-	ISSag4, transposase orfA
1323	SAK_1323	Nonessential	-	ISSag4, transposase orfB
1324	SAK_1324	Nonessential	-	DNA polymerase III subunit epsilon
1325	SAK_1325	Nonessential	-	hypothetical protein
1326	SAK_1326	Nonessential	-	phage integrase site specific recombinase
1327	SAK_1327	Nonessential	-	plasmid replication protein
1328	SAK_1328	Nonessential	-	-
1329	SAK_1329	Nonessential	-	-
1330	SAK_1330	Nonessential	-	hypothetical protein
1331	SAK_1331	Nonessential	-	hypothetical protein
1332	SAK_1332	Nonessential	-	hypothetical protein
1333	SAK_1333	Nonessential	-	type IIG restriction enzyme and methyltransferase
1334	SAK_1334	Essential	rplL	50S ribosomal protein L7/L12
1335	SAK_1335	Essential	rplJ	50S ribosomal protein L10
1336	SAK_1336	Nonessential	clpL	ATP-dependent Clp protease ATP-binding subunit ClpL
1337	SAK_1337	Nonessential	mmuM	homocysteine methyltransferase
1338	SAK_1338	Nonessential	-	amino acid permease
1339	SAK_1339	Nonessential	-	hypothetical protein
1340	SAK_1340	Nonessential	-	hypothetical protein
1341	SAK_1341	Nonessential	-	TetR family transcriptional regulator
1342	SAK_1342	Essential	engB	ribosome biogenesis GTP-binding protein YsxC
1343	SAK_1343	Nonessential	clpX	ATP-dependent protease ATP-binding subunit ClpX
1344	SAK_1344	Nonessential	-	hypothetical protein
1345	SAK_1345	Essential	folA	dihydrofolate reductase
1346	SAK_1346	Essential	thyA	thymidylate synthase
1347	SAK_1347	Essential	-	hydroxymethylglutaryl-CoA synthase
1348	SAK_1348	Essential	-	hydroxymethylglutaryl-CoA reductase, degradative
1349	SAK_1349	Nonessential	-	hypothetical protein
1350	SAK_1350	Essential	-	hemolysin III
1351	SAK_1351	Nonessential	-	hypothetical protein
1352	SAK_1352	Nonessential	-	hypothetical protein
1353	SAK_1353	Nonessential	-	hypothetical protein
1354	SAK_1354	Nonessential	fni	isopentenyl pyrophosphate isomerase
1355	SAK_1355	Essential	-	phosphomevalonate kinase
1356	SAK_1356	Essential	mvaD	diphosphomevalonate decarboxylase
1357	SAK_1357	Essential	mvk	mevalonate kinase
1358	SAK_1358	Nonessential	-	sensor histidine kinase
1359	SAK_1359	Nonessential	-	DNA-binding response regulator
1360	SAK_1360	Nonessential	-	RelA/SpoT domain-containing protein
1361	SAK_1361	Nonessential	-	ABC transporter permease
1362	SAK_1362	Nonessential	-	ABC transporter permease
1363	SAK_1363	Nonessential	-	MarR family transcriptional regulator
1364	SAK_1364	Nonessential	-	Ser/Thr protein phosphatase
1365	SAK_1365	Nonessential	def	peptide deformylase
1366	SAK_1366	Nonessential	gdhA	glutamate dehydrogenase
1367	SAK_1367	Nonessential	-	hypothetical protein
1368	SAK_1368	Nonessential	-	ABC transporter permease/ATP-binding protein
1369	SAK_1369	Nonessential	-	ABC transporter permease/ATP-binding protein
1370	SAK_1370	Nonessential	-	acetyltransferase
1371	SAK_1371	Nonessential	-	ABC transporter ATP-binding protein
1372	SAK_1372	Essential	papS	tRNA CCA-pyrophosphorylase
1373	SAK_1373	Nonessential	-	DegV family protein
1374	SAK_1374	Nonessential	-	hypothetical protein
1375	SAK_1375	Nonessential	-	hypothetical protein
1376	SAK_1376	Nonessential	-	hypothetical protein
1377	SAK_1377	Nonessential	-	PTS system fructose-specific transporter subunit IIABC
1378	SAK_1378	Nonessential	-	1-phosphofructokinase
1379	SAK_1379	Nonessential	-	DeoR family transcriptional regulator
1380	SAK_1380	Nonessential	-	beta-lactam resistance factor
1381	SAK_1381	Nonessential	-	bsp protein
1382	SAK_1382	Nonessential	panE	2-dehydropantoate 2-reductase
1383	SAK_1383	Nonessential	-	hypothetical protein
1384	SAK_1384	Essential	-	pyridine nucleotide-disulfide oxidoreductase
1385	SAK_1385	Undefined	trmD	tRNA (guanine-N(1)-)-methyltransferase
1386	SAK_1386	Essential	rimM	16S rRNA-processing protein RimM
1387	SAK_1387	Undefined	-	tRNA-Glu
1388	SAK_1388	Nonessential	-	tRNA-Gln
1389	SAK_1389	Nonessential	-	RofA family transcriptional regulator
1390	SAK_1390	Essential	-	hypothetical protein
1391	SAK_1391	Essential	rpsP	30S ribosomal protein S16
1392	SAK_1392	Nonessential	-	ABC transporter permease
1393	SAK_1393	Nonessential	-	ABC transporter ATP-binding protein
1394	SAK_1394	Nonessential	-	RND family efflux transporter MFP subunit
1395	SAK_1395	Nonessential	-	carbamoyl-phosphate synthase large subunit
1396	SAK_1396	Nonessential	carA	carbamoyl phosphate synthase small subunit
1397	SAK_1397	Nonessential	pyrR	bifunctional pyrimidine regulatory protein PyrR/uracil phosphoribosyltransferase
1398	SAK_1398	Nonessential	-	ribosomal large subunit pseudouridine synthase A
1399	SAK_1399	Nonessential	lspA	lipoprotein signal peptidase
1400	SAK_1400	Essential	-	LysR family transcriptional regulator
1401	SAK_1401	Essential	rpmA	50S ribosomal protein L27
1402	SAK_1402	Nonessential	-	hypothetical protein
1403	SAK_1403	Essential	rplU	50S ribosomal protein L21
1404	SAK_1404	Nonessential	-	CapA domain-containing protein
1405	SAK_1405	Nonessential	thiI	thiamine biosynthesis protein ThiI
1406	SAK_1406	Nonessential	-	class V aminotransferase
1407	SAK_1407	Nonessential	-	hypothetical protein
1408	SAK_1408	Nonessential	gor	glutathione reductase
1409	SAK_1409	Nonessential	-	hypothetical protein
1410	SAK_1410	Nonessential	aroC	chorismate synthase
1411	SAK_1411	Nonessential	aroB	3-dehydroquinate synthase
1412	SAK_1412	Nonessential	aroD	3-dehydroquinate dehydratase
1413	SAK_1413	Nonessential	-	hypothetical protein
1414	SAK_1414	Undefined	-	sulfatase
1415	SAK_1415	Essential	rplT	50S ribosomal protein L20
1416	SAK_1416	Essential	rpmI	50S ribosomal protein L35
1417	SAK_1417	Essential	infC	translation initiation factor IF-3
1418	SAK_1418	Essential	cmk	cytidylate kinase
1419	SAK_1419	Nonessential	-	hypothetical protein
1420	SAK_1420	Nonessential	-	ferredoxin
1421	SAK_1421	Nonessential	-	hypothetical protein
1422	SAK_1422	Nonessential	pepT	peptidase T
1423	SAK_1423	Essential	-	polysaccharide biosynthesis protein
1424	SAK_1424	Essential	murE	UDP-N-acetylmuramoylalanyl-D-glutamate--L-lysine ligase
1425	SAK_1425	Nonessential	fhuC	ferrichrome ABC transporter ATP-binding protein
1426	SAK_1426	Nonessential	fhuD	ferrichrome ABC transporter substrate-binding protein
1427	SAK_1427	Nonessential	fhuB	ferrichrome ABC transporter permease
1428	SAK_1428	Nonessential	-	iron ABC transporter permease
1429	SAK_1429	Nonessential	-	hypothetical protein
1430	SAK_1430	Essential	ppaC	manganese-dependent inorganic pyrophosphatase
1431	SAK_1431	Nonessential	pflA	pyruvate formate-lyase-activating enzyme
1432	SAK_1432	Nonessential	-	hypothetical protein
1433	SAK_1433	Nonessential	-	hypothetical protein
1434	SAK_1434	Nonessential	-	radical SAM family protein
1435	SAK_1435	Nonessential	-	PAP2 family protein
1436	SAK_1436	Nonessential	-	hypothetical protein
1437	SAK_1437	Nonessential	-	sortase
1438	SAK_1438	Nonessential	-	hypothetical protein
1439	SAK_1439	Nonessential	-	sortase
1440	SAK_1440	Nonessential	-	surface protein Spb1
1441	SAK_1441	Nonessential	-	Cna B domain-containing protein
1442	SAK_1442	Nonessential	-	hypothetical protein
1443	SAK_1443	Nonessential	lepB	signal peptidase I
1444	SAK_1444	Nonessential	-	hypothetical protein
1445	SAK_1445	Essential	-	glycoside hydrolase
1446	SAK_1446	Essential	-	glycosyl transferase
1447	SAK_1447	Essential	-	polysaccharide biosynthesis protein
1448	SAK_1448	Nonessential	-	hypothetical protein
1449	SAK_1449	Essential	-	glycosyl transferase
1450	SAK_1450	Undefined	-	glycosyl transferase
1451	SAK_1451	Essential	-	nucleotide sugar dehydratase
1452	SAK_1452	Essential	ispD	2-C-methyl-D-erythritol 4-phosphate cytidylyltransferase
1453	SAK_1453	Essential	licD2	licD2 protein
1454	SAK_1454	Essential	-	hypothetical protein
1455	SAK_1455	Essential	-	hypothetical protein
1456	SAK_1456	Critical	-	glycosyl transferase
1457	SAK_1457	Essential	-	glycosyl transferase
1458	SAK_1458	Essential	rgpAc	rgpAc protein
1459	SAK_1459	Essential	rfbD	dTDP-4-dehydrorhamnose reductase
1460	SAK_1460	Nonessential	-	hypothetical protein
1461	SAK_1461	Essential	rpoD	RNA polymerase sigma factor RpoD
1462	SAK_1462	Essential	dnaG	DNA primase
1463	SAK_1463	Nonessential	mscL	large conductance mechanosensitive channel protein
1464	SAK_1464	Essential	rpsU	30S ribosomal protein S21
1465	SAK_1465	Nonessential	-	hypothetical protein
1466	SAK_1466	Nonessential	-	polar amino acid ABC transporter amino acid-binding protein
1467	SAK_1467	Nonessential	-	ammonium transporter
1468	SAK_1468	Nonessential	-	hypothetical protein
1469	SAK_1469	Nonessential	-	hypothetical protein
1470	SAK_1470	Nonessential	-	hypothetical protein
1471	SAK_1471	Nonessential	-	glycerol-3-phosphate transporter
1472	SAK_1472	Nonessential	glgP	glycogen/starch/alpha-glucan phosphorylase
1473	SAK_1473	Nonessential	malQ	4-alpha-glucanotransferase
1474	SAK_1474	Nonessential	-	maltose operon transcriptional repressor MalR
1475	SAK_1475	Nonessential	-	carbohydrate ABC transporter periplasmic-binding protein
1476	SAK_1476	Nonessential	-	cyclodextrin ABC transporter permease
1477	SAK_1477	Nonessential	-	cyclodextrin ABC transporter permease
1478	SAK_1478	Nonessential	-	amino acid/peptide transporter
1479	SAK_1479	Nonessential	-	NUDIX family hydrolase
1480	SAK_1480	Nonessential	-	hypothetical protein
1481	SAK_1481	Nonessential	-	glycoside hydrolase
1482	SAK_1482	Nonessential	secA	preprotein translocase subunit SecA
1483	SAK_1483	Nonessential	asp3	hypothetical protein
1484	SAK_1484	Nonessential	asp2	hypothetical protein
1485	SAK_1485	Nonessential	asp1	hypothetical protein
1486	SAK_1486	Nonessential	secY	preprotein translocase subunit SecY
1487	SAK_1487	Nonessential	-	hypothetical protein
1488	SAK_1488	Nonessential	-	glycosyl transferase
1489	SAK_1489	Nonessential	-	glycosyl transferase
1490	SAK_1490	Nonessential	-	glycosyl transferase
1491	SAK_1491	Nonessential	-	glycosyl transferase
1492	SAK_1492	Nonessential	-	hypothetical protein
1493	SAK_1493	Nonessential	-	cell wall surface anchor family protein
1494	SAK_1494	Nonessential	-	-
1495	SAK_1495	Nonessential	uvrB	excinuclease ABC subunit B
1496	SAK_1496	Nonessential	-	CAAX amino terminal protease
1497	SAK_1497	Nonessential	-	polar amino acid ABC transporter permease/substrate-binding protein
1498	SAK_1498	Nonessential	-	polar amino acid ABC transporter ATP-binding protein
1499	SAK_1499	Nonessential	-	hypothetical protein
1500	SAK_1500	Essential	obgE	GTPase ObgE
1501	SAK_1501	Nonessential	-	hypothetical protein
1502	SAK_1502	Nonessential	pepS	aminopeptidase
1503	SAK_1503	Nonessential	-	cell wall surface anchor family protein
1504	SAK_1504	Nonessential	-	amidase
1505	SAK_1505	Nonessential	-	RNA pseudouridine synthase
1506	SAK_1506	Nonessential	-	aldo/keto reductase
1507	SAK_1507	Nonessential	-	nitroreductase
1508	SAK_1508	Nonessential	gloA	lactoylglutathione lyase
1509	SAK_1509	Nonessential	-	glycosyl transferase
1510	SAK_1510	Nonessential	cycA	D-Serine/D-alanine/glycine:H+ symporter
1511	SAK_1511	Undefined	smpB	SsrA-binding protein
1512	SAK_1512	Nonessential	rnr	ribonuclease R
1513	SAK_1513	Essential	secG	preprotein translocase subunit SecG
1514	SAK_1514	Nonessential	rpmG1	-
1515	SAK_1515	Nonessential	-	drug:H+ antiporter-1 (DHA1) family protein
1516	SAK_1516	Nonessential	-	hypothetical protein
1517	SAK_1517	Nonessential	-	ABC transporter ATP-binding protein
1518	SAK_1518	Essential	coaE	dephospho-CoA kinase
1519	SAK_1519	Nonessential	mutM	formamidopyrimidine-DNA glycosylase
1520	SAK_1520	Nonessential	-	Rgg/GadR/MutR family transcriptional regulator
1521	SAK_1521	Nonessential	-	hypothetical protein
1522	SAK_1522	Nonessential	-	hypothetical protein
1523	SAK_1523	Nonessential	-	CAAX amino terminal protease
1524	SAK_1524	Nonessential	-	hypothetical protein
1525	SAK_1525	Undefined	era	GTP-binding protein Era
1526	SAK_1526	Nonessential	dgkA	diacylglycerol kinase
1527	SAK_1527	Essential	-	metalloprotease
1528	SAK_1528	Nonessential	-	tetracenomycin polyketide synthesis O-methyltransferase TcmP
1529	SAK_1529	Nonessential	-	NUDIX family hydrolase
1530	SAK_1530	Nonessential	-	hypothetical protein
1531	SAK_1531	Nonessential	-	KH domain-containing protein
1532	SAK_1532	Nonessential	-	hypothetical protein
1533	SAK_1533	Nonessential	-	hypothetical protein
1534	SAK_1534	Nonessential	msrA	methionine sulfoxide reductase A
1535	SAK_1535	Nonessential	-	hypothetical protein
1536	SAK_1536	Essential	frr	ribosome recycling factor
1537	SAK_1537	Essential	pyrH	uridylate kinase
1538	SAK_1538	Nonessential	nikE	nickel ABC transporter ATP-binding protein
1539	SAK_1539	Nonessential	nikD	nickel ABC transporter ATP-binding protein
1540	SAK_1540	Nonessential	nikC	nickel ABC transporter permease
1541	SAK_1541	Nonessential	nikB	nickel ABC transporter permease
1542	SAK_1542	Nonessential	nikA	nickel ABC transporter nickel-binding protein
1543	SAK_1543	Essential	rplA	50S ribosomal protein L1
1544	SAK_1544	Essential	rplK	50S ribosomal protein L11
1545	SAK_1545	Nonessential	-	ISSag9, transposase
1546	SAK_1546	Nonessential	-	major facilitator family protein
1547	SAK_1547	Nonessential	-	M20D family peptidase
1548	SAK_1548	Nonessential	-	LysR family transcriptional regulator
1549	SAK_1549	Nonessential	-	IS861, transposase orfA
1550	SAK_1550	Nonessential	-	IS861, transposase orfB
1551	SAK_1551	Nonessential	pabB	para-aminobenzoate synthase, component I
1552	SAK_1552	Essential	ftsK	DNA translocase FtsK
1553	SAK_1553	Nonessential	-	cyclophilin type peptidyl-prolyl cis-trans isomerase
1554	SAK_1554	Nonessential	mtsC	metal ABC transporter permease
1555	SAK_1555	Nonessential	mtsB	metal ABC transporter ATP-binding protein
1556	SAK_1556	Nonessential	mtsA	metal ABC transporter substrate-binding protein
1557	SAK_1557	Nonessential	-	iron-dependent repressor
1558	SAK_1558	Critical	pfs	5'-methylthioadenosine/S-adenosylhomocysteine nucleosidase
1559	SAK_1559	Nonessential	-	hypothetical protein
1560	SAK_1560	Nonessential	-	NUDIX family hydrolase
1561	SAK_1561	Essential	glmU	bifunctional N-acetylglucosamine-1-phosphate uridyltransferase/glucosamine-1-phosphate acetyltransferase
1562	SAK_1562	Nonessential	-	hypothetical protein
1563	SAK_1563	Nonessential	-	glyoxalase
1564	SAK_1564	Nonessential	-	Gfo/Idh/MocA family oxidoreductase
1565	SAK_1565	Nonessential	-	-
1566	SAK_1566	Nonessential	fabG	3-ketoacyl-ACP reductase
1567	SAK_1567	Nonessential	-	hypothetical protein
1568	SAK_1568	Nonessential	-	hypothetical protein
1569	SAK_1569	Nonessential	-	acetyltransferase
1570	SAK_1570	Nonessential	-	glycosyl transferase
1571	SAK_1571	Nonessential	-	hypothetical protein
1572	SAK_1572	Nonessential	-	hypothetical protein
1573	SAK_1573	Nonessential	-	hypothetical protein
1574	SAK_1574	Nonessential	-	hypothetical protein
1575	SAK_1575	Nonessential	brnQ	branched chain amino acid:H+ symporter
1576	SAK_1576	Undefined	metG	methionyl-tRNA synthetase
1577	SAK_1577	Nonessential	-	tellurite resistance protein TehB
1578	SAK_1578	Nonessential	-	hypothetical protein
1579	SAK_1579	Nonessential	-	PTS system lactose/cellobiose family transporter subunit IIC
1580	SAK_1580	Nonessential	-	hypothetical protein
1581	SAK_1581	Nonessential	xth	exodeoxyribonuclease III
1582	SAK_1582	Nonessential	-	hypothetical protein
1583	SAK_1583	Nonessential	-	methylated-DNA--protein-cysteine S-methyltransferase
1584	SAK_1584	Nonessential	-	D-3-phosphoglycerate dehydrogenase
1585	SAK_1585	Nonessential	-	acetyltransferase
1586	SAK_1586	Nonessential	serC	-
1587	SAK_1587	Nonessential	-	CutC family protein
1588	SAK_1588	Nonessential	-	tetrapyrrole methylase
1589	SAK_1589	Undefined	-	DNA replication intiation control protein YabA
1590	SAK_1590	Essential	holB	DNA polymerase III subunit delta'
1591	SAK_1591	Essential	tmk	thymidylate kinase
1592	SAK_1592	Nonessential	-	ISSag9, transposase
1593	SAK_1593	Nonessential	-	hypothetical protein
1594	SAK_1594	Nonessential	livF	hydrophobic amino acid uptake ABC transporter ATP-binding protein LivF
1595	SAK_1595	Nonessential	livG	hydrophobic amino acid uptake ABC transporter ATP-binding protein LivG
1596	SAK_1596	Nonessential	livM	hydrophobic amino acid uptake ABC transporter permease LivM
1597	SAK_1597	Nonessential	livH	hydrophobic amino acid uptake ABC transporter permease LivH
1598	SAK_1598	Nonessential	livK	-
1599	SAK_1599	Nonessential	-	hypothetical protein
1600	SAK_1600	Undefined	clpP	ATP-dependent Clp protease proteolytic subunit
1601	SAK_1601	Nonessential	upp	uracil phosphoribosyltransferase
1602	SAK_1602	Nonessential	-	aminotransferase, classes I and II
1603	SAK_1603	Nonessential	-	RNA methyltransferase
1604	SAK_1604	Nonessential	-	amino acid-polyamine-organocation (APC) family permease
1605	SAK_1605	Nonessential	trkA	potassium transporter peripheral membrane protein
1606	SAK_1606	Nonessential	-	K+ transporter (Trk) family protein TrkH
1607	SAK_1607	Nonessential	-	hypothetical protein
1608	SAK_1608	Nonessential	rluB	ribosomal large subunit pseudouridine synthase B
1609	SAK_1609	Nonessential	scpB	segregation and condensation protein B
1610	SAK_1610	Nonessential	scpA	segregation and condensation protein A
1611	SAK_1611	Nonessential	xerD	site-specific tyrosine recombinase XerD
1612	SAK_1612	Nonessential	-	hypothetical protein
1613	SAK_1613	Nonessential	-	hypothetical protein
1614	SAK_1614	Nonessential	rdgB	deoxyribonucleotide triphosphate pyrophosphatase/unknown domain fusion protein
1615	SAK_1615	Essential	murI	glutamate racemase
1616	SAK_1616	Nonessential	-	hypothetical protein
1617	SAK_1617	Nonessential	-	hypothetical protein
1618	SAK_1618	Nonessential	-	hypothetical protein
1619	SAK_1619	Nonessential	-	hypothetical protein
1620	SAK_1620	Nonessential	-	hypothetical protein
1621	SAK_1621	Nonessential	-	RNA methyltransferase
1622	SAK_1622	Nonessential	-	acylphosphatase
1623	SAK_1623	Nonessential	-	OxaA-like protein precursor
1624	SAK_1624	Nonessential	-	polar amino acid ABC transporter permease
1625	SAK_1625	Nonessential	-	polar amino acid ABC transporter polar amino acid-binding protein
1626	SAK_1626	Nonessential	-	amidase
1627	SAK_1627	Undefined	greA	transcription elongation factor GreA
1628	SAK_1628	Nonessential	-	hypothetical protein
1629	SAK_1629	Nonessential	-	acetyltransferase
1630	SAK_1630	Essential	murC	UDP-N-acetylmuramate--L-alanine ligase
1631	SAK_1631	Nonessential	-	hypothetical protein
1632	SAK_1632	Nonessential	-	hypothetical protein
1633	SAK_1633	Nonessential	-	Snf2 family protein
1634	SAK_1634	Essential	engA	GTP-binding protein EngA
1635	SAK_1635	Essential	dnaI	primosomal protein DnaI
1636	SAK_1636	Essential	-	hypothetical protein
1637	SAK_1637	Nonessential	nrdR	NrdR family transcriptional regulator
1638	SAK_1638	Nonessential	-	sensor histidine kinase CsrS
1639	SAK_1639	Nonessential	csrR	DNA-binding response regulator CsrR
1640	SAK_1640	Essential	-	hypothetical protein
1641	SAK_1641	Nonessential	htpX	heat shock protein HtpX
1642	SAK_1642	Nonessential	-	LemA family protein
1643	SAK_1643	Nonessential	gidB	16S rRNA methyltransferase GidB
1644	SAK_1644	Nonessential	-	K+ transporter (Trk) family protein
1645	SAK_1645	Nonessential	-	Trk family potassium uptake protein
1646	SAK_1646	Nonessential	-	nickel/cobalt ABC transporter permease
1647	SAK_1647	Nonessential	-	ABC transporter ATP-binding protein
1648	SAK_1648	Nonessential	-	hypothetical protein
1649	SAK_1649	Nonessential	ygjU	serine/threonine transporter SstT
1650	SAK_1650	Nonessential	brnQ	-
1651	SAK_1651	Nonessential	-	zinc-containing alcohol dehydrogenase
1652	SAK_1652	Nonessential	metI	D-methionine ABC transporter permease
1653	SAK_1653	Nonessential	-	amino acid ABC transporter ATP-binding protein
1654	SAK_1654	Nonessential	-	hypothetical protein
1655	SAK_1655	Nonessential	-	NLPA family lipoprotein
1656	SAK_1656	Nonessential	-	amino acid ABC transporter amino acid-binding protein
1657	SAK_1657	Nonessential	-	glutamine amidotransferase class I
1658	SAK_1658	Undefined	-	hypothetical protein
1659	SAK_1659	Nonessential	-	DhaKLM operon coactivator DhaQ
1660	SAK_1660	Nonessential	-	transcriptional regulator
1661	SAK_1661	Nonessential	-	hypothetical protein
1662	SAK_1662	Nonessential	-	dihydroxyacetone kinase subunit DhaK
1663	SAK_1663	Nonessential	-	dihydroxyacetone kinase DAK2 domain-containing protein
1664	SAK_1664	Nonessential	-	PTS system mannnose-specific transporter subunit IIA
1665	SAK_1665	Nonessential	glpF	glycerol uptake facilitator protein
1666	SAK_1666	Nonessential	-	hypothetical protein
1667	SAK_1667	Nonessential	-	MerR family transcriptional regulator
1668	SAK_1668	Nonessential	-	hypothetical protein
1669	SAK_1669	Nonessential	-	hypothetical protein
1670	SAK_1670	Nonessential	-	hypothetical protein
1671	SAK_1671	Nonessential	-	iojap-like protein
1672	SAK_1672	Nonessential	-	isochorismatase
1673	SAK_1673	Essential	-	HD domain-containing protein
1674	SAK_1674	Essential	nadD	nicotinic acid mononucleotide adenylyltransferase
1675	SAK_1675	Nonessential	-	hypothetical protein
1676	SAK_1676	Undefined	-	GTP-binding protein YqeH
1677	SAK_1677	Essential	-	HAD superfamily hydrolase
1678	SAK_1678	Nonessential	-	hypothetical protein
1679	SAK_1679	Essential	gatB	aspartyl/glutamyl-tRNA amidotransferase subunit B
1680	SAK_1680	Essential	gatA	aspartyl/glutamyl-tRNA amidotransferase subunit A
1681	SAK_1681	Essential	gatC	aspartyl/glutamyl-tRNA amidotransferase subunit C
1682	SAK_1682	Nonessential	ppdK	pyruvate phosphate dikinase
1683	SAK_1683	Nonessential	-	hypothetical protein
1684	SAK_1684	Nonessential	-	hypothetical protein
1685	SAK_1685	Nonessential	-	3-hydroxybutyryl-CoA dehydrogenase
1686	SAK_1686	Nonessential	-	isochorismatase
1687	SAK_1687	Nonessential	codY	transcriptional repressor CodY
1688	SAK_1688	Nonessential	-	aminotransferase
1689	SAK_1689	Nonessential	-	hypothetical protein
1690	SAK_1690	Nonessential	-	Cof-like hydrolase
1691	SAK_1691	Nonessential	-	asparaginase
1692	SAK_1692	Nonessential	aroE	shikimate 5-dehydrogenase
1693	SAK_1693	Nonessential	-	aldo/keto reductase
1694	SAK_1694	Nonessential	recG	ATP-dependent DNA helicase RecG
1695	SAK_1695	Nonessential	-	hypothetical protein
1696	SAK_1696	Essential	alr	alanine racemase
1697	SAK_1697	Essential	acpS	4'-phosphopantetheinyl transferase
1698	SAK_1698	Nonessential	-	phospho-2-dehydro-3-deoxyheptonate aldolase
1699	SAK_1699	Nonessential	secA	preprotein translocase subunit SecA
1700	SAK_1700	Nonessential	manA	mannose-6-phosphate isomerase
1701	SAK_1701	Nonessential	scrK	fructokinase
1702	SAK_1702	Nonessential	-	PTS system sucrose-specific transporter subunit IIABC
1703	SAK_1703	Essential	scrB	sucrose-6-phosphate hydrolase
1704	SAK_1704	Nonessential	scrR	sucrose operon repressor ScrR
1705	SAK_1705	Nonessential	nusB	transcription antitermination protein NusB
1706	SAK_1706	Nonessential	-	hypothetical protein
1707	SAK_1707	Essential	efp	elongation factor P
1708	SAK_1708	Nonessential	-	hypothetical protein
1709	SAK_1709	Nonessential	-	hypothetical protein
1710	SAK_1710	Nonessential	-	hypothetical protein
1711	SAK_1711	Nonessential	-	hypothetical protein
1712	SAK_1712	Nonessential	-	hypothetical protein
1713	SAK_1713	Nonessential	-	cytidine/deoxycytidylate deaminase
1714	SAK_1714	Nonessential	pepP	-
1715	SAK_1715	Nonessential	-	hypothetical protein
1716	SAK_1716	Nonessential	-	drug:H+ antiporter-2 (DHA2) family protein
1717	SAK_1717	Nonessential	uvrA	excinuclease ABC subunit A
1718	SAK_1718	Nonessential	-	hypothetical protein
1719	SAK_1719	Essential	-	magnesium/cobalt transporter CorA
1720	SAK_1720	Essential	rpsR	30S ribosomal protein S18
1721	SAK_1721	Essential	ssb1	single-stranded DNA-binding protein
1722	SAK_1722	Nonessential	rpsF	30S ribosomal protein S6
1723	SAK_1723	Nonessential	mutY	A/G-specific adenine glycosylase
1724	SAK_1724	Nonessential	-	DNA-binding protein
1725	SAK_1725	Essential	trx	thioredoxin
1726	SAK_1726	Nonessential	-	-
1727	SAK_1727	Nonessential	-	MutS2 family protein
1728	SAK_1728	Nonessential	-	hypothetical protein
1729	SAK_1729	Nonessential	-	hypothetical protein
1730	SAK_1730	Critical	rnhC	ribonuclease HIII
1731	SAK_1731	Essential	lepB	signal peptidase I
1732	SAK_1732	Nonessential	-	recombinase D
1733	SAK_1733	Nonessential	-	hypothetical protein
1734	SAK_1734	Nonessential	dinB	DNA polymerase IV
1735	SAK_1735	Nonessential	pflB	formate acetyltransferase 1
1736	SAK_1736	Nonessential	-	FMN-binding protein
1737	SAK_1737	Nonessential	-	hypothetical protein
1738	SAK_1738	Nonessential	-	hypothetical protein
1739	SAK_1739	Nonessential	-	hypothetical protein
1740	SAK_1740	Nonessential	-	glycerol facilitator/aquaporin
1741	SAK_1741	Nonessential	-	universal stress family protein
1742	SAK_1742	Nonessential	-	major facilitator family protein
1743	SAK_1743	Nonessential	-	transcriptional regulator
1744	SAK_1744	Nonessential	pepX	x-prolyl-dipeptidyl aminopeptidase
1745	SAK_1745	Nonessential	-	hypothetical protein
1746	SAK_1746	Nonessential	-	polyprenyl synthetase
1747	SAK_1747	Nonessential	cydC	ABC transporter ATP-binding protein
1748	SAK_1748	Nonessential	cydD	ABC transporter ATP-binding protein
1749	SAK_1749	Nonessential	cydB	cytochrome d ubiquinol oxidase, subunit II
1750	SAK_1750	Nonessential	cydA	cytochrome d ubiquinol oxidase, subunit II
1751	SAK_1751	Nonessential	-	pyridine nucleotide-disulfide oxidoreductase
1752	SAK_1752	Nonessential	-	1,4-dihydroxy-2-naphthoate octaprenyltransferase
1753	SAK_1753	Nonessential	-	hypothetical protein
1754	SAK_1754	Nonessential	hsdM	type I restriction-modification system, M subunit
1755	SAK_1755	Nonessential	-	hypothetical protein
1756	SAK_1756	Nonessential	tkt	transketolase
1757	SAK_1757	Nonessential	-	translaldolase
1758	SAK_1758	Nonessential	-	allulose-6-phosphate 3-epimerase
1759	SAK_1759	Nonessential	-	PTS system fructose-specific transporter subunit IIC
1760	SAK_1760	Nonessential	-	PTS system fructose-specific transporter subunit IIA
1761	SAK_1761	Nonessential	-	PTS system fructose-specific transporter subunit IIB
1762	SAK_1762	Nonessential	-	PRD domain/PTS system IIA domain-containing protein
1763	SAK_1763	Nonessential	-	-
1764	SAK_1764	Nonessential	-	-
1765	SAK_1765	Nonessential	-	-
1766	SAK_1766	Nonessential	-	hypothetical protein
1767	SAK_1767	Nonessential	-	PhzF family phenazine biosynthesis protein
1768	SAK_1768	Nonessential	-	acetyltransferase
1769	SAK_1769	Nonessential	-	hypothetical protein
1770	SAK_1770	Nonessential	-	hypothetical protein
1771	SAK_1771	Nonessential	cfa	cyclopropane-fatty-acyl-phospholipid synthase
1772	SAK_1772	Nonessential	-	MerR family transcriptional regulator
1773	SAK_1773	Nonessential	-	DNA polymerase III subunit epsilon
1774	SAK_1774	Nonessential	-	hypothetical protein
1775	SAK_1775	Nonessential	-	hypothetical protein
1776	SAK_1776	Nonessential	-	hypothetical protein
1777	SAK_1777	Nonessential	rpsN	30S ribosomal protein S14
1778	SAK_1778	Nonessential	ltaE	hypothetical protein
1779	SAK_1779	Essential	gcp	DNA-binding/iron metalloprotein/AP endonuclease
1780	SAK_1780	Nonessential	rimI	ribosomal-protein-alanine acetyltransferase
1781	SAK_1781	Essential	-	M22 peptidase
1782	SAK_1782	Nonessential	-	hypothetical protein
1783	SAK_1783	Essential	-	metallo-beta-lactamase
1784	SAK_1784	Nonessential	-	CHAP domain-containing protein
1785	SAK_1785	Nonessential	glnA	glutamine synthetase, type I
1786	SAK_1786	Undefined	glnR	GlnR family transcriptional regulator
1787	SAK_1787	Nonessential	-	hypothetical protein
1788	SAK_1788	Essential	pgk	phosphoglycerate kinase
1789	SAK_1789	Nonessential	-	5'-nucleotidase
1790	SAK_1790	Essential	gap	glyceraldehyde-3-phosphate dehydrogenase
1791	SAK_1791	Essential	fusA	elongation factor G
1792	SAK_1792	Essential	rpsG	30S ribosomal protein S7
1793	SAK_1793	Undefined	rpsL	30S ribosomal protein S12
1794	SAK_1794	Nonessential	purR	pur operon repressor
1795	SAK_1795	Nonessential	-	HD domain-containing protein
1796	SAK_1796	Nonessential	-	RmuC domain-containing protein
1797	SAK_1797	Essential	-	hypothetical protein
1798	SAK_1798	Nonessential	rpe	ribulose-phosphate 3-epimerase
1799	SAK_1799	Critical	-	ribosome-associated GTPase
1800	SAK_1800	Nonessential	-	rRNA (guanine-N1-) methyltransferase (mycinamicin-resistance protein)
1801	SAK_1801	Nonessential	ksgA	dimethyladenosine transferase
1802	SAK_1802	Nonessential	-	HIT family protein
1803	SAK_1803	Nonessential	-	primase-like protein
1804	SAK_1804	Nonessential	-	TatD family hydrolase
1805	SAK_1805	Nonessential	-	hypothetical protein
1806	SAK_1806	Nonessential	-	hypothetical protein
1807	SAK_1807	Nonessential	-	hypothetical protein
1808	SAK_1808	Nonessential	-	hypothetical protein
1809	SAK_1809	Undefined	dltD	dltD protein
1810	SAK_1810	Nonessential	dltC	D-alanine--poly(phosphoribitol) ligase subunit 2
1811	SAK_1811	Undefined	dltB	dltB protein
1812	SAK_1812	Nonessential	dltA	D-alanine--poly(phosphoribitol) ligase subunit 1
1813	SAK_1813	Nonessential	dltS	sensor histidine kinase DltS
1814	SAK_1814	Nonessential	dltr	DNA-binding response regulator DltR
1815	SAK_1815	Essential	rpmH	50S ribosomal protein L34
1816	SAK_1816	Nonessential	-	hypothetical protein
1817	SAK_1817	Nonessential	proWX	glycine betaine/proline ABC transporter permease/substrate-binding protein
1818	SAK_1818	Nonessential	proV	glycine betaine/proline ABC transporter ATP-binding protein
1819	SAK_1819	Nonessential	xpkA	phosphoketolase
1820	SAK_1820	Nonessential	-	L-ascorbate 6-phosphate lactonase
1821	SAK_1821	Nonessential	-	PRD domain-containing protein
1822	SAK_1822	Nonessential	-	hypothetical protein
1823	SAK_1823	Nonessential	-	carbohydrate kinase
1824	SAK_1824	Nonessential	-	hypothetical protein
1825	SAK_1825	Nonessential	-	PTS system transporter subunit IIC
1826	SAK_1826	Nonessential	-	D-isomer specific 2-hydroxyacid dehydrogenase
1827	SAK_1827	Nonessential	-	hypothetical protein
1828	SAK_1828	Nonessential	-	LacI family sugar-binding transcriptional regulator
1829	SAK_1829	Nonessential	-	translaldolase
1830	SAK_1830	Nonessential	araD	L-ribulose-5-phosphate 4-epimerase
1831	SAK_1831	Nonessential	-	L-xylulose 5-phosphate 3-epimerase
1832	SAK_1832	Nonessential	ulaD	3-keto-L-gulonate-6-phosphate decarboxylase
1833	SAK_1833	Nonessential	-	PTS system transporter subunit IIA
1834	SAK_1834	Nonessential	-	PTS system lactose/cellobiose family transporter subunit IIB
1835	SAK_1835	Nonessential	ulaA	PTS system ascorbate-specific transporter subunit IIC
1836	SAK_1836	Nonessential	-	hypothetical protein
1837	SAK_1837	Nonessential	-	hypothetical protein
1838	SAK_1838	Nonessential	purA	adenylosuccinate synthetase
1839	SAK_1839	Nonessential	pfoR	pfoR protein
1840	SAK_1840	Nonessential	-	hypothetical protein
1841	SAK_1841	Nonessential	-	bifunctional glutamate--cysteine ligase/glutathione synthetase
1842	SAK_1842	Nonessential	-	hypothetical protein
1843	SAK_1843	Nonessential	-	hypothetical protein
1844	SAK_1844	Nonessential	hslO	heat shock protein 33
1845	SAK_1845	Nonessential	-	tRNA-dihydrouridine synthase
1846	SAK_1846	Nonessential	-	deoxynucleoside kinase
1847	SAK_1847	Nonessential	-	phosphinothricin N-acetyltransferase
1848	SAK_1848	Nonessential	clpC	ATP-dependent Clp protease, ATP-binding subunit ClpC
1849	SAK_1849	Nonessential	ctsR	CtsR family transcriptional regulator
1850	SAK_1850	Nonessential	-	hypothetical protein
1851	SAK_1851	Essential	tsf	elongation factor Ts
1852	SAK_1852	Nonessential	rpsB	30S ribosomal protein S2
1853	SAK_1853	Nonessential	ahpC	alkyl hydroperoxide reductase
1854	SAK_1854	Nonessential	ahpF	NADH dehydrogenase
1855	SAK_1855	Undefined	-	tRNA-Cys
1856	SAK_1856	Nonessential	-	monovalent cation:proton antiporter-1 (CPA1) family protein
1857	SAK_1857	Nonessential	-	hypothetical protein
1858	SAK_1858	Nonessential	-	U61 family peptidase
1859	SAK_1859	Nonessential	pepO	endopeptidase O
1860	SAK_1860	Nonessential	-	oxidoreductase, NAD-binding
1861	SAK_1861	Nonessential	-	-
1862	SAK_1862	Nonessential	-	cyclic nucleotide-binding protein
1863	SAK_1863	Essential	def	peptide deformylase
1864	SAK_1864	Nonessential	-	transcriptional regulator
1865	SAK_1865	Nonessential	-	hypothetical protein
1866	SAK_1866	Critical	-	hypothetical protein
1867	SAK_1867	Nonessential	-	nitroreductase
1868	SAK_1868	Nonessential	-	MarR family transcriptional regulator
1869	SAK_1869	Essential	polC	DNA polymerase III PolC
1870	SAK_1870	Nonessential	-	mannosyl-glycoprotein endo-beta-N-acetylglucosamidase
1871	SAK_1871	Essential	proS	prolyl-tRNA synthetase
1872	SAK_1872	Nonessential	-	M50A family peptidase
1873	SAK_1873	Essential	cdsA	phosphatidate cytidylyltransferase
1874	SAK_1874	Essential	uppS	undecaprenyl pyrophosphate synthase
1875	SAK_1875	Nonessential	yajC	preprotein translocase subunit YajC
1876	SAK_1876	Nonessential	-	hypothetical protein
1877	SAK_1877	Nonessential	-	ISSag8, transposase
1878	SAK_1878	Nonessential	-	malate dehydrogenase
1879	SAK_1879	Nonessential	-	citrate, cation symporter (CCS) family protein
1880	SAK_1880	Nonessential	-	sensor histidine kinase
1881	SAK_1881	Nonessential	-	response regulator
1882	SAK_1882	Essential	galE	UDP-glucose 4-epimerase
1883	SAK_1883	Nonessential	dexB	glucan 1,6-alpha-glucosidase
1884	SAK_1884	Nonessential	msmK	sugar ABC transporter ATP-binding protein
1885	SAK_1885	Nonessential	-	Fis family transcriptional regulator
1886	SAK_1886	Nonessential	-	lactose operon protein LacX
1887	SAK_1887	Nonessential	lacD	tagatose 1,6-diphosphate aldolase
1888	SAK_1888	Nonessential	lacC	tagatose-6-phosphate kinase
1889	SAK_1889	Nonessential	lacB	galactose-6-phosphate isomerase subunit LacB
1890	SAK_1890	Nonessential	lacA	galactose-6-phosphate isomerase subunit LacA
1891	SAK_1891	Nonessential	-	sialidase domain-containing protein
1892	SAK_1892	Nonessential	-	hypothetical protein
1893	SAK_1893	Nonessential	-	PTS system transporter subunit IIC
1894	SAK_1894	Nonessential	-	PTS system transporter subunit IIB
1895	SAK_1895	Nonessential	-	PTS system transporter subunit IIA
1896	SAK_1896	Nonessential	-	lactose phosphotransferase system repressor
1897	SAK_1897	Nonessential	-	streptococcal histidine triad family protein
1898	SAK_1898	Nonessential	-	laminin-binding surface protein
1899	SAK_1899	Nonessential	dtd	D-tyrosyl-tRNA(Tyr) deacylase
1900	SAK_1900	Nonessential	relA	GTP pyrophosphokinase
1901	SAK_1901	Nonessential	cpdB	bifunctional 2',3'-cyclic nucleotide 2'-phosphodiesterase/3'-nucleotidase precursor protein
1902	SAK_1902	Essential	nrdI	flavoprotein NrdI
1903	SAK_1903	Nonessential	-	M42 family peptidase
1904	SAK_1904	Nonessential	-	hypothetical protein
1905	SAK_1905	Nonessential	-	ABC transporter substrate-binding protein
1906	SAK_1906	Nonessential	-	AraC family transcriptional regulator
1907	SAK_1907	Nonessential	-	hypothetical protein
1908	SAK_1908	Nonessential	-	PTS system mannose/fructose/sorbose family IIDsubunit
1909	SAK_1909	Nonessential	-	PTS system mannose/fructose/sorbose family transporter subunit IIC
1910	SAK_1910	Nonessential	-	PTS system mannose/fructose/sorbose family transporter subunit IIB
1911	SAK_1911	Nonessential	-	PTS system mannose/fructose/sorbose family transporter subunit IIA
1912	SAK_1912	Nonessential	-	hypothetical protein
1913	SAK_1913	Nonessential	-	hypothetical protein
1914	SAK_1914	Nonessential	-	hypothetical protein
1915	SAK_1915	Nonessential	-	-
1916	SAK_1916	Nonessential	-	ABC transporter ATP-binding protein
1917	SAK_1917	Nonessential	rgfC	histidine kinase
1918	SAK_1918	Nonessential	-	response regulator
1919	SAK_1919	Nonessential	rgfB	hypothetical protein
1920	SAK_1920	Nonessential	-	PTS system glucose-specific transporter subunit IIABC
1921	SAK_1921	Nonessential	-	sensor histidine kinase
1922	SAK_1922	Nonessential	-	phosphate regulon transcriptinal regulatory protein PhoB
1923	SAK_1923	Nonessential	phoU	phosphate transport system regulatory protein PhoU
1924	SAK_1924	Nonessential	pstB	phosphate transporter ATP-binding protein
1925	SAK_1925	Nonessential	pstA	phosphate ABC transporter permease
1926	SAK_1926	Nonessential	pstC	phosphate ABC transporter permease
1927	SAK_1927	Nonessential	-	phosphate ABC transporter substrate-binding protein
1928	SAK_1928	Nonessential	-	hypothetical protein
1929	SAK_1929	Nonessential	-	16S ribosomal RNA methyltransferase RsmE
1930	SAK_1930	Nonessential	prmA	50S ribosomal protein L11 methyltransferase
1931	SAK_1931	Nonessential	-	hypothetical protein
1932	SAK_1932	Nonessential	-	MerR family transcriptional regulator
1933	SAK_1933	Nonessential	-	acetyltransferase
1934	SAK_1934	Nonessential	-	NUDIX family hydrolase
1935	SAK_1935	Nonessential	-	hypothetical protein
1936	SAK_1936	Nonessential	-	hypothetical protein
1937	SAK_1937	Nonessential	-	acetyltransferase
1938	SAK_1938	Nonessential	-	recombination factor protein RarA
1939	SAK_1939	Critical	-	tRNA-Lys
1940	SAK_1940	Nonessential	-	hypothetical protein
1941	SAK_1941	Nonessential	-	hypothetical protein
1942	SAK_1942	Essential	-	hypothetical protein
1943	SAK_1943	Nonessential	-	phage integrase site specific recombinase
1944	SAK_1944	Nonessential	-	hypothetical protein
1945	SAK_1945	Nonessential	-	replication initiation factor family protein
1946	SAK_1946	Nonessential	-	hypothetical protein
1947	SAK_1947	Nonessential	-	hypothetical protein
1948	SAK_1948	Nonessential	-	transcriptional regulator
1949	SAK_1949	Nonessential	-	hypothetical protein
1950	SAK_1950	Nonessential	-	DJ-1/PfpI family protein
1951	SAK_1951	Nonessential	-	-
1952	SAK_1952	Nonessential	-	hypothetical protein
1953	SAK_1953	Nonessential	-	hypothetical protein
1954	SAK_1954	Nonessential	-	hypothetical protein
1955	SAK_1955	Nonessential	-	hypothetical protein
1956	SAK_1956	Nonessential	-	hypothetical protein
1957	SAK_1957	Nonessential	-	hypothetical protein
1958	SAK_1958	Nonessential	-	hypothetical protein
1959	SAK_1959	Nonessential	-	hypothetical protein
1960	SAK_1960	Nonessential	-	hypothetical protein
1961	SAK_1961	Nonessential	-	hypothetical protein
1962	SAK_1962	Nonessential	-	hypothetical protein
1963	SAK_1963	Nonessential	-	hypothetical protein
1964	SAK_1964	Nonessential	-	hypothetical protein
1965	SAK_1965	Nonessential	-	hypothetical protein
1966	SAK_1966	Nonessential	-	ABC transporter ATP-binding protein
1967	SAK_1967	Nonessential	-	aminoglycoside 6-adenylyltransferase
1968	SAK_1968	Nonessential	-	hypothetical protein
1969	SAK_1969	Nonessential	-	IS1381 transposase B
1970	SAK_1970	Nonessential	-	IS1381 transposase A
1971	SAK_1971	Nonessential	-	hypothetical protein
1972	SAK_1972	Nonessential	-	PadR family transcriptional regulator
1973	SAK_1973	Nonessential	-	acetyltransferase
1974	SAK_1974	Nonessential	-	hypothetical protein
1975	SAK_1975	Nonessential	-	ABC transporter ATP-binding protein
1976	SAK_1976	Nonessential	-	hypothetical protein
1977	SAK_1977	Nonessential	-	DNA-binding protein
1978	SAK_1978	Nonessential	-	PAP2 family protein
1979	SAK_1979	Nonessential	-	MagZ family protein
1980	SAK_1980	Nonessential	-	decarboxylase
1981	SAK_1981	Nonessential	-	CAAX amino terminal protease
1982	SAK_1982	Nonessential	-	rhodanese-like domain-containing protein
1983	SAK_1983	Nonessential	cfb	cAMP factor
1984	SAK_1984	Nonessential	-	topology modulation protein
1985	SAK_1985	Nonessential	-	glycerol dehydrogenase
1986	SAK_1986	Nonessential	-	hypothetical protein
1987	SAK_1987	Nonessential	-	bifunctional homocysteine S-methyltransferase/5,10-methylenetetrahydrofolate reductase
1988	SAK_1988	Nonessential	metE	5-methyltetrahydropteroyltriglutamate-- homocysteine S-methyltransferase
1989	SAK_1989	Nonessential	-	hypothetical protein
1990	SAK_1990	Nonessential	-	azaleucine resistance protein AzlC
1991	SAK_1991	Nonessential	cspA	cell surface serine endopeptidase CspA
1992	SAK_1992	Nonessential	-	DNA-binding response regulator
1993	SAK_1993	Nonessential	-	sensor histidine kinase
1994	SAK_1994	Nonessential	-	hypothetical protein
1995	SAK_1995	Essential	leuS	leucyl-tRNA synthetase
1996	SAK_1996	Nonessential	-	major facilitator family protein
1997	SAK_1997	Nonessential	-	hypothetical protein
1998	SAK_1998	Critical	nusG	transcription antitermination protein NusG
1999	SAK_1999	Nonessential	-	-
[truncated: 137 more rows]

## Sheet: T0 ESSENTIALS Output
	Row.names	unique_flanking_sequences	expected_reads	logFC	adj.P.Val	Start	Stop	Strand	Length	Gene	Product
1	SAK_0001	227	1456	-11.5978	1.4942e-136	101	1462	+	1362	dnaA	chromosome replication initiator DnaA
2	SAK_0002	190	1220	-10.3424	1.07253e-114	1617	2753	+	1137	dnaN	DNA polymerase III subunit beta
3	SAK_0003	190	1220	3.36557	0	2823	3704	+	882	-	diacylglycerol kinase domain-containing protein
4	SAK_0004	26	173	-2.09357	5.40915e-06	3714	3911	+	198	-	hypothetical protein
5	SAK_0005	18	122	-2.14663	7.65628e-05	4113	4229	+	117	-	hypothetical protein
6	SAK_0006	164	1054	-3.16741	4.72406e-58	4473	5588	+	1116	ychF	GTP-dependent nucleic acid-binding protein EngD
7	SAK_0007	117	754	-7.91063	6.60727e-72	5672	6247	+	576	pth	peptidyl-tRNA hydrolase
8	SAK_0008	575	3679	1.29108	5.75798e-92	6244	9741	+	3498	mfd	transcription-repair coupling factor
9	SAK_0009	41	268	-0.994039	0.00262191	10032	10304	+	273	-	S4 domain-containing protein
10	SAK_0010	70	454	-7.4122	1.82563e-43	10291	10662	+	372	-	hypothetical protein
11	SAK_0011	22	147	-2.14556	1.15728e-05	10665	10799	+	135	-	hypothetical protein
12	SAK_0012	257	1648	1.02344	5.71365e-25	10799	12085	+	1287	-	hypothetical protein
13	SAK_0013	214	1373	-8.92818	1.14771e-129	12087	13361	+	1275	tilS	tRNA(Ile)-lysidine synthetase
14	SAK_0014	106	684	-5.22102	4.13722e-70	13366	13908	+	543	hpt	hypoxanthine-guanine phosphoribosyltransferase
15	SAK_0015	269	1725	-9.51984	2.44619e-162	13931	15907	+	1977	ftsH	cell division protein FtsH
16	SAK_0016	0	7	1.77937	0.358445	16406	17912	+	1507	rrsA	16S ribosomal RNA
17	SAK_0017	0	7	-0.443024	1	18002	18074	+	73	-	tRNA-Ala
18	SAK_0018	0	7	0.322511	1	18229	21131	+	2903	rrlA	23S ribosomal RNA
19	SAK_0019	0	7	3.45744	0.0020953	21206	21321	+	116	rrfA	5S ribosomal RNA
20	SAK_0020	0	7	0.141939	1	21325	21397	+	73	-	tRNA-Val
21	SAK_0021	NA	NA	NA	NA	21400	21472	+	73	-	tRNA-Asp
22	SAK_0022	0	7	0.972014	0.717002	21475	21547	+	73	-	tRNA-Lys
23	SAK_0023	0	7	-1.02799	0.760444	21557	21638	+	82	-	tRNA-Leu
24	SAK_0024	0	7	-0.957597	0.760444	21649	21721	+	73	-	tRNA-Thr
25	SAK_0025	0	7	-0.491933	0.787446	21755	21826	+	72	-	tRNA-Gly
26	SAK_0026	0	7	-1.54256	0.724532	21835	21919	+	85	-	tRNA-Leu
27	SAK_0027	0	7	-0.764952	1	21931	22004	+	74	-	tRNA-Arg
28	SAK_0028	NA	NA	NA	NA	22012	22085	+	74	-	tRNA-Pro
29	SAK_0029	0	7	1.80996	0.286672	22238	23744	+	1507	rrsB	16S ribosomal RNA
30	SAK_0030	0	7	-0.957597	0.760444	23834	23906	+	73	-	tRNA-Ala
31	SAK_0031	0	7	0.378006	1	24061	26963	+	2903	rrlB	23S ribosomal RNA
32	SAK_0032	0	7	3.50495	0.00133026	27038	27153	+	116	rrfB	5S ribosomal RNA
33	SAK_0033	0	7	0.141939	1	27157	27229	+	73	-	tRNA-Val
34	SAK_0034	NA	NA	NA	NA	27232	27304	+	73	-	tRNA-Asp
35	SAK_0035	0	7	0.820011	0.851612	27307	27379	+	73	-	tRNA-Lys
36	SAK_0036	0	7	-0.957597	0.760444	27389	27470	+	82	-	tRNA-Leu
37	SAK_0037	0	7	-0.826352	0.760444	27481	27553	+	73	-	tRNA-Thr
38	SAK_0038	0	7	-0.262452	1	27587	27658	+	72	-	tRNA-Gly
39	SAK_0039	0	7	-1.34991	0.724532	27667	27751	+	85	-	tRNA-Leu
40	SAK_0040	0	7	-1.34991	0.724532	27763	27836	+	74	-	tRNA-Arg
41	SAK_0041	0	7	-1.76495	0.724532	27844	27917	+	74	-	tRNA-Pro
42	SAK_0042	NA	NA	NA	NA	27933	28006	+	74	-	tRNA-Met
43	SAK_0043	NA	NA	NA	NA	28026	28099	+	74	-	tRNA-Met
44	SAK_0044	0	7	-0.595027	1	28115	28204	+	90	-	tRNA-Ser
45	SAK_0045	0	7	2.51427	0.0809719	28215	28288	+	74	-	tRNA-Met
46	SAK_0046	0	7	-0.957597	0.760444	28291	28363	+	73	-	tRNA-Phe
47	SAK_0047	2	19	0.440163	0.806361	28383	28453	+	71	-	tRNA-Gly
48	SAK_0048	1	13	-2.02799	0.379292	28488	28561	+	74	-	tRNA-Ile
49	SAK_0049	NA	NA	NA	NA	28575	28662	+	88	-	tRNA-Ser
50	SAK_0050	180	1156	-8.7623	2.6777e-109	28898	30199	+	1302	pcsB	PcsB protein
51	SAK_0051	133	856	-8.60865	3.5813e-81	30323	31291	+	969	prs	ribose-phosphate pyrophosphokinase
52	SAK_0052	244	1565	-0.298045	0.0172413	31399	32574	+	1176	-	aromatic amino acid aminotransferase
53	SAK_0053	126	811	-1.89669	3.63103e-21	32564	33325	+	762	recO	DNA repair protein RecO
54	SAK_0054	174	1118	-0.267309	0.0745422	33415	34266	+	852	-	CAAX amino terminal protease
55	SAK_0055	161	1035	-9.88241	2.4731e-97	34344	35336	+	993	plsX	glycerol-3-phosphate acyltransferase PlsX
56	SAK_0056	26	173	-3.97552	2.8261e-13	35347	35586	+	240	-	acyl carrier protein
57	SAK_0057	92	594	-1.0681	8.58928e-07	35710	36417	+	708	purC	phosphoribosylaminoimidazole-succinocarboxamide synthase
58	SAK_0058	304	1948	0.323253	0.00162997	36685	40296	+	3612	-	phosphoribosylformylglycinamidine synthase
59	SAK_0059	194	1246	3.0143	3.28819e-299	40530	41984	+	1455	purF	amidophosphoribosyltransferase
60	SAK_0060	88	569	1.99662	4.2741e-43	42012	43034	+	1023	purM	phosphoribosylaminoimidazole synthetase
61	SAK_0061	40	262	2.06629	2.29247e-22	43202	43753	+	552	purN	phosphoribosylglycinamide formyltransferase
62	SAK_0062	124	799	3.99118	0	43773	44525	+	753	-	acetyltransferase
63	SAK_0063	126	811	-0.111284	0.543912	44545	46092	+	1548	purH	bifunctional phosphoribosylaminoimidazolecarboxamide formyltransferase/IMP cyclohydrolase
64	SAK_0064	124	799	2.20572	3.58991e-78	46285	47184	+	900	zooA	zoocin A
65	SAK_0065	174	1118	1.2425	1.70021e-26	47331	48635	+	1305	sip	group B streptococcal surface immunogenic protein
66	SAK_0066	118	760	-0.517663	0.00454471	48882	49580	+	699	-	N-acetylmannosamine-6-phosphate 2-epimerase
67	SAK_0067	187	1201	-0.632748	1.4089e-05	49627	50943	+	1317	-	carbohydrate ABC transporter periplasmic-binding protein
68	SAK_0068	152	977	0.198442	0.203765	51031	51918	+	888	-	carbohydrate ABC transporter permease
69	SAK_0069	132	850	1.32814	9.64932e-24	51928	52758	+	831	-	carbohydrate ABC transporter permease
70	SAK_0070	92	594	0.158051	0.442651	52771	53214	+	444	-	hypothetical protein
71	SAK_0071	122	786	1.38782	2.59611e-24	53234	53896	+	663	-	hypothetical protein
72	SAK_0072	166	1067	1.71566	3.60215e-54	53893	54810	+	918	-	N-acetylneuraminate lyase
73	SAK_0073	114	735	0.0687449	0.756682	54827	55708	+	882	-	ROK family protein
74	SAK_0074	138	888	0.699503	1.04197e-06	55716	56693	+	978	-	acetyl xylan esterase
75	SAK_0075	125	805	1.23981	2.27125e-19	56716	57519	-	804	-	RpiR family phosphosugar-binding transcriptional regulator
76	SAK_0076	116	747	1.45744	5.27832e-26	57802	59064	+	1263	purD	phosphoribosylamine--glycine ligase
77	SAK_0077	32	211	-1.08825	0.00366959	59350	59838	+	489	purE	phosphoribosylaminoimidazole carboxylase catalytic subunit
78	SAK_0078	78	505	2.8026	9.14012e-98	59825	60916	+	1092	purK	phosphoribosylaminoimidazole carboxylase ATPase subunit
79	SAK_0079	352	2255	0.908141	5.60922e-26	60969	62360	+	1392	-	hypothetical protein
80	SAK_0080	108	696	0.893129	1.3007e-08	62382	63680	+	1299	purB	adenylosuccinate lyase
81	SAK_0081	198	1271	-0.216082	0.123933	63833	64741	+	909	-	DNA-binding protein
82	SAK_0082	160	1028	-3.44243	2.10893e-63	64942	65940	+	999	ruvB	Holliday junction DNA helicase RuvB
83	SAK_0083	62	403	0.790124	0.000203004	66092	66529	+	438	-	low molecular weight phosphotyrosine protein phosphatase
84	SAK_0084	70	454	1.43384	1.03443e-15	66536	66916	+	381	-	MORN repeat-containing protein
85	SAK_0085	318	2037	0.29367	0.00366959	66913	68691	+	1779	-	hypothetical protein
86	SAK_0086	318	2037	1.53231	2.01308e-77	68961	71603	+	2643	-	bifunctional acetaldehyde-CoA/alcohol dehydrogenase
87	SAK_0087	120	773	1.70698	3.7308e-39	71782	72798	+	1017	adhA	alcohol dehydrogenase
88	SAK_0088	248	1590	1.74027	4.32787e-83	72918	74408	+	1491	thrC	threonine synthase
89	SAK_0089	244	1565	2.04429	8.52383e-124	74513	75793	+	1281	-	MATE efflux family protein
90	SAK_0090	24	160	-9.99377	1.98805e-15	75998	76306	+	309	rpsJ	30S ribosomal protein S10
91	SAK_0091	48	313	-10.9646	1.97554e-29	76411	77037	+	627	rplC	50S ribosomal protein L3
92	SAK_0092	64	415	-10.3723	2.72827e-39	77061	77684	+	624	rplD	50S ribosomal protein L4
93	SAK_0093	24	160	-7.67184	1.98805e-15	77684	77980	+	297	rplW	50S ribosomal protein L23
94	SAK_0094	116	747	-9.89835	2.07422e-70	77998	78831	+	834	rplB	50S ribosomal protein L2
95	SAK_0095	24	160	-7.40881	1.98805e-15	78930	79208	+	279	rpsS	30S ribosomal protein S19
96	SAK_0096	30	198	-10.3041	5.35888e-19	79224	79568	+	345	rplV	50S ribosomal protein L22
97	SAK_0097	68	441	-8.65108	5.6357e-42	79581	80234	+	654	rpsC	30S ribosomal protein S3
98	SAK_0098	52	339	-11.0778	7.98918e-32	80238	80651	+	414	rplP	50S ribosomal protein L16
99	SAK_0099	10	71	-7.80935	3.99191e-07	80661	80867	+	207	rpmC	50S ribosomal protein L29
100	SAK_0100	36	237	-10.5594	1.41776e-22	80893	81153	+	261	rpsQ	30S ribosomal protein S17
101	SAK_0101	36	237	-9.55937	1.41776e-22	81178	81546	+	369	rplN	50S ribosomal protein L14
102	SAK_0102	24	160	-8.40881	1.98805e-15	81626	81931	+	306	rplX	50S ribosomal protein L24
103	SAK_0103	64	415	-7.91285	1.37379e-39	81955	82497	+	543	rplE	50S ribosomal protein L5
104	SAK_0104	18	122	-9.59784	7.35603e-12	82515	82700	+	186	rpsN	30S ribosomal protein S14
105	SAK_0105	50	326	-10.0223	6.33307e-31	82855	83253	+	399	rpsH	30S ribosomal protein S8
106	SAK_0106	60	390	-9.28065	6.6568e-37	83363	83899	+	537	rplF	50S ribosomal protein L6
107	SAK_0107	36	237	-10.5594	1.41776e-22	84000	84356	+	357	rplR	50S ribosomal protein L18
108	SAK_0108	44	288	-9.84177	2.43144e-27	84375	84869	+	495	rpsE	30S ribosomal protein S5
109	SAK_0109	22	147	-9.87348	3.08608e-14	84884	85063	+	180	rpmD	50S ribosomal protein L30
110	SAK_0110	40	262	-9.70747	5.86521e-25	85188	85628	+	441	rplO	50S ribosomal protein L15
111	SAK_0111	230	1475	-9.87974	6.07657e-139	85649	86953	+	1305	secY	preprotein translocase subunit SecY
112	SAK_0112	98	632	-8.51984	6.11592e-60	87048	87686	+	639	adk	adenylate kinase
113	SAK_0113	24	160	-9.99377	1.98805e-15	87802	88020	+	219	infA	translation initiation factor IF-1
114	SAK_0114	50	326	-9.43738	6.33307e-31	88180	88545	+	366	rpsM	30S ribosomal protein S13
115	SAK_0115	38	249	-9.63532	9.17497e-24	88563	88946	+	384	rpsK	30S ribosomal protein S11
116	SAK_0116	112	722	-11.1701	1.02318e-67	88996	89934	+	939	rpoA	DNA-directed RNA polymerase subunit alpha
117	SAK_0117	52	339	-11.0778	7.98918e-32	89949	90335	+	387	rplQ	50S ribosomal protein L17
118	SAK_0118	0	7	1.93549	0.239727	90927	92433	+	1507	rrsC	16S ribosomal RNA
119	SAK_0119	0	7	-0.542559	1	92523	92595	+	73	-	tRNA-Ala
120	SAK_0120	0	7	0.204675	1	92752	95654	+	2903	rrlC	23S ribosomal RNA
121	SAK_0121	0	7	3.5449	0.00111593	95729	95844	+	116	rrfC	5S ribosomal RNA
122	SAK_0122	0	7	-0.101987	1	95848	95920	+	73	-	tRNA-Val
123	SAK_0123	NA	NA	NA	NA	95923	95995	+	73	-	tRNA-Asp
124	SAK_0124	0	7	0.75861	0.851612	95998	96070	+	73	-	tRNA-Lys
125	SAK_0125	0	7	-1.89048	0.412051	96080	96161	+	82	-	tRNA-Leu
126	SAK_0126	0	7	-1.26245	0.724532	96172	96244	+	73	-	tRNA-Thr
127	SAK_0127	1	13	-1.9576	0.379292	96273	96349	+	77	-	tRNA-Ile
128	SAK_0128	NA	NA	NA	NA	96357	96428	+	72	-	tRNA-Glu
129	SAK_0129	0	7	-0.764952	1	96442	96531	+	90	-	tRNA-Ser
130	SAK_0130	0	7	2.47026	0.103215	96542	96615	+	74	-	tRNA-Met
131	SAK_0131	0	7	-0.706058	1	96618	96690	+	73	-	tRNA-Phe
132	SAK_0132	NA	NA	NA	NA	96702	96782	+	81	-	tRNA-Tyr
133	SAK_0133	0	7	2.31542	0.116512	96789	96859	+	71	-	tRNA-Trp
134	SAK_0134	NA	NA	NA	NA	96874	96946	+	73	-	tRNA-His
135	SAK_0135	NA	NA	NA	NA	96953	97024	+	72	-	tRNA-Gln
136	SAK_0136	NA	NA	NA	NA	97035	97118	+	84	-	tRNA-Leu
137	SAK_0137	61	396	0.728624	0.000789606	97532	97963	+	432	-	lipoprotein
138	SAK_0138	22	147	-6.55155	1.55422e-14	98033	98203	+	171	-	hypothetical protein
139	SAK_0139	104	671	0.327084	0.071111	99119	99670	+	552	-	hypothetical protein
140	SAK_0140	65	422	0.72301	0.000557653	99890	100309	+	420	-	hypothetical protein
141	SAK_0141	74	479	1.17803	7.77847e-11	100509	100988	+	480	comX	competence-specific sigma factor ComX
142	SAK_0142	106	684	1.01305	7.20004e-11	101110	101802	+	693	-	phosphoglycerate mutase
143	SAK_0143	112	722	1.4377	2.42899e-24	101799	102551	+	753	-	D-alanyl-D-alanine carboxypeptidase
144	SAK_0144	97	626	0.932465	1.59042e-08	102548	103123	+	576	-	mannosyl-glycoprotein endo-beta-N-acetylglucosamidase
145	SAK_0145	158	1016	-5.38667	5.08303e-103	103266	104300	+	1035	hrcA	heat-inducible transcription repressor
146	SAK_0146	46	300	-8.9045	1.55057e-28	104342	104875	+	534	grpE	heat shock protein GrpE
147	SAK_0147	170	1092	-7.86088	6.49374e-104	105056	106885	+	1830	dnaK	molecular chaperone DnaK
148	SAK_0148	124	799	-8.61526	1.6877e-75	107174	108289	+	1116	dnaJ	molecular chaperone DnaJ
149	SAK_0149	221	1418	2.7757	9.50689e-265	108403	109650	+	1248	-	GntR family transcriptional regulator
150	SAK_0150	128	824	-0.497342	0.00481409	109721	110497	+	777	truA	tRNA pseudouridine synthase A
151	SAK_0151	126	811	-7.94628	2.72362e-77	110460	111218	+	759	-	phosphomethylpyrimidine kinase
152	SAK_0152	82	530	8.23848	0	111228	111692	+	465	-	hypothetical protein
153	SAK_0153	86	556	2.56112	1.04945e-82	111689	112258	+	570	-	hypothetical protein
154	SAK_0154	143	920	0.696149	8.04246e-07	112295	113137	-	843	-	hypothetical protein
155	SAK_0155	132	850	0.880783	6.00683e-10	113294	114577	+	1284	tig	trigger factor
156	SAK_0156	48	313	-4.26418	7.76747e-26	114766	115341	+	576	rpoE	DNA-directed RNA polymerase subunit delta
157	SAK_0157	217	1392	-11.1181	7.21668e-131	115614	117218	+	1605	pyrG	CTP synthetase
158	SAK_0158	138	888	1.83849	6.24981e-54	117327	118253	+	927	-	hypothetical protein
159	SAK_0159	NA	NA	NA	NA	118300	118385	+	86	-	tRNA-Leu
160	SAK_0160	66	428	-9.416	1.74191e-40	118448	118894	+	447	dut	deoxyuridine 5'-triphosphate nucleotidohydrolase
161	SAK_0161	204	1309	1.18189	1.77631e-27	119056	120420	+	1365	radA	DNA repair protein RadA
162	SAK_0162	70	454	-9.17773	7.16448e-43	120556	121053	+	498	-	carbonic anhydrase
163	SAK_0163	217	1392	1.23877	1.88926e-32	121207	122526	+	1320	-	pyridine nucleotide-disulfide oxidoreductase
164	SAK_0164	3	26	6.8317	1.31421e-165	122833	123999	-	1167	-	ISSag9, transposase
165	SAK_0165	183	1175	-9.55155	8.40785e-111	124303	125739	+	1437	gltX	glutamyl-tRNA synthetase
166	SAK_0166	124	799	-0.0536038	0.79311	125779	126747	-	969	rbsB	ribose ABC transporter ribose-binding protein
167	SAK_0167	162	1041	1.40718	6.28369e-33	126800	127732	-	933	rbsC	ribose ABC transporter permease
168	SAK_0168	159	1022	1.98949	9.67172e-76	127743	129221	-	1479	rbsA	ribose ABC transporter ATP-binding protein
169	SAK_0169	66	428	0.0346922	0.917507	129237	129635	-	399	rbsD	D-ribose pyranase
170	SAK_0170	135	869	1.01872	1.38635e-13	129610	130521	-	912	rbsK	ribokinase
171	SAK_0171	162	1041	0.104681	0.507899	130514	131500	-	987	rbsR	ribose operon repressor
172	SAK_0172	194	1246	-0.256155	0.0673229	131682	132770	+	1089	-	permease
173	SAK_0173	106	684	0.218947	0.241808	132770	133456	+	687	-	ABC transporter ATP-binding protein
174	SAK_0174	116	747	1.48416	3.78628e-27	133487	134158	+	672	-	DNA-binding response regulator
175	SAK_0175	206	1322	0.387313	0.00176208	134151	135221	+	1071	-	sensor histidine kinase
176	SAK_0176	181	1163	1.74429	2.15017e-61	135375	136565	+	1191	argG	argininosuccinate synthase
177	SAK_0177	237	1520	1.15781	2.67222e-30	136584	137972	+	1389	argH	argininosuccinate lyase
178	SAK_0178	98	632	-10.3943	1.21471e-59	138113	138994	+	882	fba	fructose-bisphosphate aldolase
179	SAK_0179	162	1041	2.11404	1.61336e-90	139079	139996	-	918	-	L-2-hydroxyisocaproate dehydrogenase
180	SAK_0180	22	147	-3.28851	2.82626e-09	140235	140423	+	189	rpmB	50S ribosomal protein L28
181	SAK_0181	38	249	-10.6353	9.17497e-24	140555	140920	+	366	-	hypothetical protein
182	SAK_0182	224	1437	-10.8418	4.68889e-135	140953	142584	+	1632	-	DAK2 domain-containing protein
183	SAK_0183	143	920	1.66256	2.34423e-43	142732	143616	+	885	-	hypothetical protein
184	SAK_0184	102	658	1.98959	3.48716e-49	144017	145039	+	1023	-	ISSag3, transposase
185	SAK_0185	22	147	-2.66402	3.26792e-07	145294	145512	-	219	-	hypothetical protein
186	SAK_0186	431	2759	2.09895	4.73878e-233	145690	149184	-	3495	bag	IgA-binding beta antigen
187	SAK_0187	76	492	0.481002	0.0182875	149264	149791	-	528	-	isoprenylcysteine carboxyl methyltransferase (ICMT) family protein
188	SAK_0188	182	1169	0.908349	4.32852e-14	149900	151240	-	1341	-	sensor histidine kinase
189	SAK_0189	72	466	1.80372	1.49876e-27	151237	151890	-	654	-	DNA-binding response regulator
190	SAK_0190	0	7	6.23786	7.29935e-27	152094	152483	-	390	-	IS1381 transposase B
191	SAK_0191	0	7	7.17536	7.26731e-55	152516	152899	-	384	-	IS1381 transposase A
192	SAK_0192	18	122	-0.020413	0.965921	153000	153170	-	171	-	hypothetical protein
193	SAK_0193	84	543	-0.543166	0.0129339	153511	154251	-	741	-	amino acid ABC transporter ATP-binding protein
194	SAK_0194	246	1578	1.70458	3.35715e-78	154261	155811	-	1551	-	His/Glu/Gln/Arg/opine amino acid ABC transporter amino acid-binding protein/permease
195	SAK_0195	340	2178	0.627634	7.92176e-12	155947	157821	+	1875	-	hypothetical protein
196	SAK_0196	148	952	0.847319	3.41962e-10	157867	158706	+	840	uppP	undecaprenyl pyrophosphate phosphatase
197	SAK_0197	92	594	-0.276205	0.193308	158826	159581	+	756	-	adaptor protein
198	SAK_0198	218	1399	-8.03724	5.85079e-133	159583	160743	+	1161	-	glycosyl transferase
199	SAK_0199	100	645	-1.74486	3.16159e-15	160908	161678	+	771	sufC	FeS assembly ATPase SufC
200	SAK_0200	174	1118	-0.443024	0.0029986	161715	162977	+	1263	sufD	hypothetical protein
201	SAK_0201	184	1182	-1.33344	1.88812e-17	162979	164211	+	1233	sufS	cysteine desulfurase
202	SAK_0202	48	313	-0.589585	0.0425245	164198	164641	+	444	-	NifU family SUF system FeS assembly protein
203	SAK_0203	208	1335	0.43983	0.000311026	164741	166159	+	1419	sufB	hypothetical protein
204	SAK_0204	219	1405	1.33773	4.3871e-39	166231	167418	-	1188	-	D-alanyl-D-alanine carboxypeptidase
205	SAK_0205	223	1431	4.87147	0	167571	168806	-	1236	-	D-alanyl-D-alanine carboxypeptidase
206	SAK_0206	251	1610	1.38399	3.21549e-48	169047	170702	+	1656	-	oligopeptide ABC transporter oligopeptide-binding protein
207	SAK_0207	145	933	1.56265	6.85195e-38	170821	171735	+	915	oppD	oligopeptide ABC transporter permease
208	SAK_0208	180	1156	1.15981	1.71021e-23	171745	172776	+	1032	-	oligopeptide ABC transporter permease OppC
209	SAK_0209	115	741	0.299404	0.0797797	172789	173835	+	1047	oppD	oligopeptide ABC transporter ATP-binding protein
210	SAK_0210	131	843	0.360579	0.0221827	173835	174767	+	933	oppF	oligopeptide ABC transporter ATP-binding protein
211	SAK_0211	0	7	1.69448	0.344951	175172	176678	+	1507	rrsD	16S ribosomal RNA
212	SAK_0212	0	7	-0.649475	1	176768	176840	+	73	-	tRNA-Ala
213	SAK_0213	0	7	0.235048	1	176997	179899	+	2903	rrlD	23S ribosomal RNA
214	SAK_0214	0	7	3.47345	0.00230875	179974	180089	+	116	rrfD	5S ribosomal RNA
215	SAK_0215	0	7	1.40497	0.496819	180095	180168	+	74	-	tRNA-Asn
216	SAK_0216	160	1028	0.908235	1.49877e-12	180308	181159	+	852	ipk	4-diphosphocytidyl-2-C-methyl-D-erythritol kinase
217	SAK_0217	66	428	-0.866219	0.00066634	181245	181688	+	444	adcR	adc operon repressor AdcR
218	SAK_0218	116	747	3.1533	4.13453e-207	181691	182401	+	711	adcC	zinc ABC transporter ATP-binding protein
219	SAK_0219	160	1028	-0.11692	0.463311	182391	183203	+	813	adcB	zinc ABC transporter permease
220	SAK_0220	186	1194	0.159998	0.254488	183414	184445	-	1032	-	hypothetical protein
221	SAK_0221	190	1220	-10.3424	1.07253e-114	185024	186283	-	1260	tyrS	tyrosyl-tRNA synthetase
222	SAK_0222	408	2612	1.99868	8.47243e-194	186394	188691	+	2298	-	penicillin-binding protein 1B
223	SAK_0223	392	2510	-9.57598	1.70785e-236	189215	192790	+	3576	rpoB	DNA-directed RNA polymerase subunit beta
224	SAK_0224	463	2963	-6.88597	1.10132e-286	192907	196557	+	3651	rpoC	DNA-directed RNA polymerase subunit beta'
225	SAK_0225	50	326	-0.637556	0.0277631	196671	197036	+	366	-	hypothetical protein
226	SAK_0226	160	1028	-0.544481	0.000530191	197209	198180	+	972	comGA	competence protein ComGA
227	SAK_0227	188	1207	4.25858	0	198215	199117	+	903	-	competence protein ComG
228	SAK_0228	50	326	0.922372	7.09096e-05	199114	199443	+	330	-	competence protein
229	SAK_0229	58	377	-0.172537	0.53002	199493	199831	+	339	-	competence protein
230	SAK_0230	64	415	0.0339228	0.938285	199803	200102	+	300	-	hypothetical protein
231	SAK_0231	58	377	1.00136	2.12064e-06	200125	200517	+	393	-	hypothetical protein
232	SAK_0232	70	454	0.719204	0.000395751	200495	200866	+	372	-	hypothetical protein
233	SAK_0233	126	811	-0.93399	3.2198e-07	200981	201955	+	975	-	hypothetical protein
234	SAK_0234	186	1194	-0.269503	0.060318	201987	203180	+	1194	ackA	acetate kinase
235	SAK_0235	32	211	-5.93488	4.4029e-21	203332	203538	+	207	-	DNA-binding protein
236	SAK_0236	26	173	1.55965	4.87606e-08	203597	203734	+	138	-	hypothetical protein
237	SAK_0237	94	607	1.88194	1.86863e-39	203775	204230	+	456	-	hypothetical protein
238	SAK_0238	144	926	-0.401185	0.0150001	204299	204964	+	666	-	CAAX amino terminal protease
239	SAK_0239	125	805	-0.273268	0.125795	204985	205755	-	771	proC	pyrroline-5-carboxylate reductase
240	SAK_0240	140	901	-0.362439	0.0292072	205825	206892	-	1068	pepA	glutamyl aminopeptidase
241	SAK_0241	38	249	-2.47041	1.86054e-10	207077	207316	-	240	-	hypothetical protein
242	SAK_0242	38	249	1.27944	3.01985e-07	207477	207761	+	285	-	hypothetical protein
243	SAK_0243	46	300	3.53435	1.32723e-121	207758	208081	+	324	-	thioredoxin
244	SAK_0244	90	581	0.909648	1.29359e-07	208114	208740	+	627	-	tRNA-binding domain-containing protein
245	SAK_0245	130	837	1.3308	1.53046e-23	208794	209510	-	717	-	hypothetical protein
246	SAK_0246	54	351	0.896977	6.38455e-05	209591	209986	+	396	ssb2	single-stranded DNA-binding protein
247	SAK_0247	95	613	1.74954	2.6884e-33	210110	210754	+	645	-	HAD-superfamily hydrolase
248	SAK_0248	260	1667	0.463646	1.83006e-05	210781	212526	+	1746	-	sensor histidine kinase
249	SAK_0249	92	594	1.41099	1.97051e-19	212507	213247	+	741	-	DNA-binding response regulator
250	SAK_0250	75	486	5.74024	0	213417	213872	+	456	-	hypothetical protein
251	SAK_0251	107	690	0.823531	2.50205e-07	213874	214602	+	729	-	hypothetical protein
252	SAK_0252	248	1590	2.18946	4.20297e-151	214845	216473	+	1629	-	peptide/opine/nickel uptake ABC transporter substrate-binding protein
253	SAK_0253	162	1041	0.913535	8.41834e-13	216586	217563	+	978	-	peptide/opine/nickel uptake ABC transporter permease
254	SAK_0254	112	722	0.510486	0.00200122	217560	218381	+	822	-	peptide/opine/nickel uptake ABC transporter permease
255	SAK_0255	126	811	2.74559	3.60089e-147	218393	219196	+	804	-	peptide/opine/nickel uptake ABC transporter ATP-binding protein
256	SAK_0256	102	658	3.47026	3.66686e-249	219180	219806	+	627	-	peptide/opine/nickel uptake ABC transporter ATP-binding protein
257	SAK_0257	305	1954	1.1093	4.65085e-35	220089	222119	+	2031	-	PTS system trehalose-specific transporter subunit IIBCA
258	SAK_0258	232	1488	-0.935941	3.00835e-12	222341	223966	+	1626	-	alpha amylase
259	SAK_0259	332	2127	0.938041	2.48278e-26	224182	226218	+	2037	-	PRD domain/PTS system IIA domain-containing protein
260	SAK_0260	26	173	1.63709	7.22119e-09	226221	226505	+	285	-	PTS system lactose/cellobiose family transporter subunit IIB
261	SAK_0261	204	1309	1.42869	1.47493e-42	226518	227873	+	1356	ulaA	PTS system ascorbate-specific transporter subunit IIC
262	SAK_0262	132	850	4.22127	0	227876	228733	+	858	-	transketolase
263	SAK_0263	152	977	0.0453187	0.818541	228730	229659	+	930	-	transketolase
264	SAK_0264	236	1514	1.00444	4.02717e-22	229768	231027	+	1260	-	oxidoreductase, NAD-binding
265	SAK_0265	30	198	-7.30411	2.71115e-19	231115	231384	+	270	rpsO	30S ribosomal protein S15
266	SAK_0266	263	1686	-0.168499	0.161247	231765	233894	+	2130	pnp	polynucleotide phosphorylase
267	SAK_0267	112	722	-10.5851	5.14275e-68	233896	234648	+	753	-	hypothetical protein
268	SAK_0268	62	403	-5.80363	3.46515e-40	234657	235241	+	585	cysE	serine O-acetyltransferase
269	SAK_0269	38	249	2.02223	3.19099e-20	235251	235433	+	183	-	lipoprotein
270	SAK_0270	210	1348	-10.2637	1.14089e-126	235430	236773	+	1344	cysS	cysteinyl-tRNA synthetase
271	SAK_0271	72	466	0.0253632	0.942375	236766	237152	+	387	-	hypothetical protein
272	SAK_0272	100	645	-0.0792374	0.709341	237255	238010	+	756	-	RNA methyltransferase
273	SAK_0273	78	505	1.96101	1.09393e-36	238007	238525	+	519	-	hypothetical protein
274	SAK_0274	130	837	-0.240911	0.166007	238618	239478	+	861	-	DegV family protein
275	SAK_0275	16	109	-4.04506	2.94534e-09	239823	239942	+	120	-	hypothetical protein
276	SAK_0276	42	275	-9.77618	3.7773e-26	240359	240805	+	447	rplM	50S ribosomal protein L13
277	SAK_0277	41	268	-9.74223	1.48625e-25	240826	241218	+	393	rpsI	30S ribosomal protein S9
278	SAK_0278	168	1080	0.122073	0.419209	241346	242500	-	1155	-	phage integrase site specific recombinase
279	SAK_0279	80	518	-0.392275	0.0798614	242569	243120	-	552	-	DNA-binding protein
280	SAK_0280	34	224	-0.770114	0.0333095	243285	243578	+	294	-	hypothetical protein
281	SAK_0281	28	185	-3.1635	3.81898e-11	243719	244000	+	282	-	hypothetical protein
282	SAK_0282	64	415	6.08037	0	244006	244332	+	327	-	replication initiation factor
283	SAK_0283	94	607	-0.204666	0.320531	244336	244977	+	642	-	hypothetical protein
284	SAK_0284	128	824	0.556603	0.000274344	245277	246152	+	876	-	replication initiation factor family protein
285	SAK_0285	72	466	-1.27647	3.49441e-07	246188	246622	+	435	-	hypothetical protein
286	SAK_0286	194	1246	-0.701921	1.07372e-06	246939	248195	+	1257	pre	plasmid recombination enzyme
287	SAK_0287	86	556	0.303857	0.130394	248363	248833	+	471	-	hypothetical protein
288	SAK_0288	56	364	0.169239	0.540683	249138	249473	-	336	-	hypothetical protein
289	SAK_0289	36	237	-8.97441	1.41776e-22	249463	249750	-	288	-	hypothetical protein
290	SAK_0290	29	192	1.26381	1.05178e-05	250257	250547	+	291	-	hypothetical protein
291	SAK_0291	74	479	1.0658	8.16393e-09	250649	251056	+	408	-	hypothetical protein
292	SAK_0292	104	671	0.648797	0.000111505	251056	251616	+	561	-	hypothetical protein
293	SAK_0293	114	735	0.252454	0.154347	251589	252269	+	681	-	hypothetical protein
294	SAK_0294	66	428	0.638601	0.00265477	252254	252640	+	387	-	hypothetical protein
295	SAK_0295	40	262	0.214375	0.52315	252674	252955	+	282	-	hypothetical protein
296	SAK_0296	20	134	-1.98734	8.32127e-05	253046	253144	+	99	-	hypothetical protein
297	SAK_0297	22	147	2.19228	3.51034e-15	253572	253676	+	105	-	hypothetical protein
298	SAK_0298	136	875	0.15707	0.348749	253798	254658	+	861	-	Rgg/GadR/MutR family transcriptional regulator
299	SAK_0299	268	1718	0.672123	5.98603e-11	254731	255912	+	1182	-	major facilitator family transporter
300	SAK_0300	118	760	1.16041	6.95655e-16	255974	256624	-	651	-	quaternary amine ABC transporter permease
301	SAK_0301	154	990	2.2744	7.36078e-105	256625	257551	-	927	-	quaternary amine ABC transporter amino acid-binding protein
302	SAK_0302	132	850	1.66869	1.32801e-40	257554	258189	-	636	-	quaternary amine ABC transporter permease
303	SAK_0303	203	1303	1.14594	1.47435e-25	258189	259334	-	1146	-	quaternary amine ABC transporter ATP-binding protein
304	SAK_0304	0	7	1.75861	0.358445	259761	261267	+	1507	rrsE	16S ribosomal RNA
305	SAK_0305	0	7	-0.542559	1	261357	261429	+	73	-	tRNA-Ala
306	SAK_0306	0	7	0.556976	1	261584	264486	+	2903	rrlE	23S ribosomal RNA
307	SAK_0307	0	7	3.46387	0.00158961	264561	264676	+	116	rrfE	5S ribosomal RNA
308	SAK_0308	0	7	-0.179989	1	264680	264752	+	73	-	tRNA-Val
309	SAK_0309	0	7	2.20467	0.176266	264758	264828	+	71	-	tRNA-Gly
310	SAK_0310	0	7	-0.595027	1	264865	264941	+	77	-	tRNA-Ile
311	SAK_0311	NA	NA	NA	NA	264949	265020	+	72	-	tRNA-Glu
312	SAK_0312	0	7	-0.595027	1	265034	265123	+	90	-	tRNA-Ser
313	SAK_0313	0	7	2.50183	0.0809719	265134	265207	+	74	-	tRNA-Met
314	SAK_0314	0	7	-1.26245	0.724532	265210	265282	+	73	-	tRNA-Phe
315	SAK_0315	NA	NA	NA	NA	265294	265374	+	81	-	tRNA-Tyr
316	SAK_0316	0	7	2.2648	0.139599	265381	265451	+	71	-	tRNA-Trp
317	SAK_0317	NA	NA	NA	NA	265466	265538	+	73	-	tRNA-His
318	SAK_0318	NA	NA	NA	NA	265545	265616	+	72	-	tRNA-Gln
319	SAK_0319	NA	NA	NA	NA	265627	265710	+	84	-	tRNA-Leu
320	SAK_0320	0	7	7.68334	2.07373e-80	265841	267331	+	1491	-	ISSag8, transposase
321	SAK_0321	61	396	-0.533447	0.0399724	267582	268040	+	459	-	lipoprotein
322	SAK_0322	247	1584	-0.200823	0.103513	268104	269738	+	1635	-	hypothetical protein
323	SAK_0323	30	198	-2.38525	3.40545e-08	269757	270029	+	273	-	hypothetical protein
324	SAK_0324	54	351	0.652133	0.00534402	270039	270389	+	351	-	hypothetical protein
325	SAK_0325	137	882	-0.739906	1.9211e-05	271250	271831	+	582	-	hypothetical protein
326	SAK_0326	34	224	2.31684	6.94972e-26	271834	272052	+	219	-	DNA-binding protein
327	SAK_0327	96	620	0.628546	0.000317281	272625	273185	+	561	-	acetyltransferase
328	SAK_0328	100	645	1.71884	1.90692e-33	273285	273863	+	579	-	acetyltransferase
329	SAK_0329	120	773	-0.452194	0.0122033	273906	274586	+	681	-	acetyltransferase
330	SAK_0330	202	1297	-0.116649	0.409164	274846	275793	-	948	-	hypothetical protein
331	SAK_0331	103	664	1.83487	1.855e-40	275790	276281	-	492	-	ECF subfamily RNA polymerase sigma factor
332	SAK_0332	121	779	-0.0282819	0.905202	276861	277469	-	609	-	TetR family transcriptional regulator
333	SAK_0333	218	1399	-0.283137	0.0321042	277493	278590	-	1098	-	ABC transporter permease
334	SAK_0334	124	799	-1.01021	6.06896e-08	278593	279309	-	717	-	ABC transporter ATP-binding protein
335	SAK_0335	160	1028	1.83536	6.62546e-62	279573	280256	-	684	-	hypothetical protein
336	SAK_0336	52	339	-0.901662	0.00165802	280277	280588	-	312	-	PadR family transcriptional regulator
337	SAK_0337	120	773	-0.361887	0.0458486	280780	281487	+	708	-	hypothetical protein
338	SAK_0338	160	1028	1.0014	2.48853e-15	281765	282913	+	1149	nagA	N-acetylglucosamine-6-phosphate deacetylase
339	SAK_0339	116	747	0.960718	1.4719e-10	283032	283574	+	543	-	isoprenylcysteine carboxyl methyltransferase (ICMT) family protein
340	SAK_0340	127	818	-9.54256	5.4149e-77	283887	284801	+	915	glyQ	glycyl-tRNA synthetase subunit alpha
341	SAK_0341	108	696	-0.32775	0.0825212	284801	285442	+	642	-	ACP phosphodieterase
342	SAK_0342	253	1622	-6.96356	1.24114e-156	285446	287485	+	2040	glyS	glycyl-tRNA synthetase subunit beta
343	SAK_0343	18	122	-4.20552	2.49864e-10	287497	287754	+	258	-	hypothetical protein
344	SAK_0344	54	351	0.224077	0.412732	287843	288106	+	264	-	hypothetical protein
345	SAK_0345	180	1156	-0.490834	0.000851169	288221	289729	+	1509	glpK	glycerol kinase
346	SAK_0346	280	1795	0.247933	0.023623	289742	291571	+	1830	glpO	glycerol-3-phosphate oxidase
347	SAK_0347	94	607	-1.11	2.55204e-07	291583	292281	+	699	glpF	glycerol uptake facilitator protein
348	SAK_0348	218	1399	1.64823	4.57771e-64	292369	293706	+	1338	-	pyridine nucleotide-disulfide oxidoreductase
349	SAK_0349	254	1629	0.159682	0.178696	293697	295127	+	1431	-	hypothetical protein
350	SAK_0350	233	1495	0.608651	4.83601e-08	295252	297237	+	1986	tkt	transketolase
351	SAK_0351	48	313	1.65032	2.44387e-15	297450	297755	+	306	-	hypothetical protein
352	SAK_0352	112	722	0.7398	2.83758e-06	297775	298509	+	735	-	ABC transporter ATP-binding protein
353	SAK_0353	335	2146	1.49326	1.60063e-76	298513	300117	+	1605	-	hypothetical protein
354	SAK_0354	237	1520	2.03292	1.68571e-118	300325	301710	-	1386	-	PTS system transporter subunit IIBC
355	SAK_0355	108	696	1.76445	2.36438e-38	301851	302654	+	804	proB	gamma-glutamyl kinase
356	SAK_0356	208	1335	0.349064	0.00510358	302664	303917	+	1254	proA	gamma-glutamyl phosphate reductase
357	SAK_0357	150	965	1.65485	5.97246e-45	304000	304947	+	948	mraW	S-adenosyl-methyltransferase MraW
358	SAK_0358	56	364	-1.79694	1.72972e-09	304962	305288	+	327	-	cell division protein FtsL
359	SAK_0359	353	2261	-10.1171	9.34014e-213	305397	307550	+	2154	pbpX	penicillin-binding protein 2X
360	SAK_0360	146	939	-9.37966	1.20266e-88	307552	308562	+	1011	mraY	phospho-N-acetylmuramoyl-pentapeptide- transferase
361	SAK_0361	190	1220	-10.12	1.07253e-114	308660	310003	+	1344	-	DEAD/DEAH box helicase
362	SAK_0362	150	965	-2.47718	1.82082e-37	310141	310953	+	813	-	polar amino acid ABC transporter amino acid-binding protein
363	SAK_0363	132	850	-9.59784	5.60394e-80	311048	311851	+	804	-	polar amino acid ABC transporter permease
364	SAK_0364	88	569	-7.82565	3.01047e-54	311851	312594	+	744	-	polar amino acid ABC transporter ATP-binding protein
365	SAK_0365	36	237	-0.498672	0.147755	312716	312940	+	225	-	hypothetical protein
366	SAK_0366	120	773	-9.46142	8.39828e-73	313009	313923	+	915	trxB	thioredoxin-disulfide reductase
367	SAK_0367	220	1412	-10.3305	1.16284e-132	314081	315541	+	1461	-	nicotinate phosphoribosyltransferase
368	SAK_0368	130	837	-7.62845	5.60394e-80	315538	316359	+	822	nadE	NAD synthetase
369	SAK_0369	192	1233	0.657774	6.74355e-08	316472	317806	+	1335	pepC	aminopeptidase
370	SAK_0370	416	2663	1.48128	7.82317e-93	317852	320098	-	2247	-	pencillin-binding protein
371	SAK_0371	93	601	-1.36923	7.66055e-10	320085	320684	-	600	recU	Holliday junction-specific endonuclease
372	SAK_0372	76	492	1.17548	5.41592e-11	320759	321277	+	519	-	hypothetical protein
373	SAK_0373	44	288	-3.6226	2.24102e-19	321398	321730	+	333	-	cell division protein GpsB
374	SAK_0374	149	958	1.72833	1.1118e-49	322200	323354	+	1155	-	hypothetical protein
375	SAK_0375	236	1514	-0.409133	0.00135002	323367	324830	+	1464	-	hypothetical protein
376	SAK_0376	55	358	0.227514	0.398874	325055	325537	-	483	luxS	S-ribosylhomocysteinase
377	SAK_0377	214	1373	-1.59081	1.50345e-26	325726	327333	+	1608	-	hypothetical protein
378	SAK_0378	152	977	5.14374	0	327462	328358	+	897	-	ABC transporter ATP-binding protein
379	SAK_0379	135	869	1.17319	2.07278e-18	328345	329085	+	741	-	hypothetical protein
380	SAK_0380	217	1392	0.62621	5.40237e-08	329082	330167	+	1086	-	hypothetical protein
381	SAK_0381	90	581	-0.379445	0.0712432	330169	330759	+	591	-	LuxR family transcriptional regulator
382	SAK_0382	116	747	1.37393	1.03846e-22	330809	331513	+	705	-	hypothetical protein
383	SAK_0383	68	441	-8.45844	5.6357e-42	331680	332309	+	630	gmk	guanylate kinase
384	SAK_0384	32	211	-2.82445	7.02474e-11	332332	332646	+	315	rpoZ	DNA-directed RNA polymerase subunit omega
385	SAK_0385	340	2178	-0.740828	8.23578e-12	332720	335110	+	2391	priA	primosome assembly protein PriA
386	SAK_0386	119	767	-8.2568	8.39828e-73	335157	336092	+	936	fmt	methionyl-tRNA formyltransferase
387	SAK_0387	224	1437	2.44932	1.93957e-186	336082	337404	+	1323	sun	sun protein
388	SAK_0388	118	760	-3.67488	2.51862e-51	337442	338179	+	738	stp1	serine/threonine protein phosphatase Stp1
389	SAK_0389	308	1974	-0.279581	0.011488	338179	340134	+	1956	stk1	serine/threonine protein kinase Stk1
390	SAK_0390	128	824	-0.474302	0.00652938	340295	340990	+	696	-	hypothetical protein
391	SAK_0391	160	1028	-0.383628	0.0137313	340987	342006	+	1020	-	sensor histidine kinase
392	SAK_0392	97	626	-9.6427	4.82541e-59	341999	342640	+	642	-	LuxR family transcriptional regulator
393	SAK_0393	196	1258	0.510085	4.06871e-05	342682	344082	+	1401	-	Cof-like hydrolase/peptidyl-prolyl cis-trans isomerase domain-containing protein
394	SAK_0394	56	364	-2.09534	9.43711e-12	344066	344440	+	375	-	hypothetical protein
395	SAK_0395	106	684	1.98351	1.1801e-50	344487	345263	-	777	-	pyruvate formate-lyase-activating enzyme
396	SAK_0396	120	773	0.726106	2.07564e-06	345384	346139	+	756	-	DeoR family transcriptional regulator
397	SAK_0397	154	990	1.54122	7.33795e-39	346258	347241	+	984	-	SorC family transcriptional regulator
398	SAK_0398	40	262	0.587729	0.0366781	347445	347768	+	324	-	PTS system lactose/cellobiose family transporter subunit IIA
399	SAK_0399	52	339	-2.25129	5.28885e-12	347785	348105	+	321	-	PTS system lactose/cellobiose family transporter subunit IIB
400	SAK_0400	200	1284	-0.352384	0.010907	348107	349408	+	1302	-	PTS system lactose/cellobiose family transporter subunit IIC
401	SAK_0401	367	2350	0.225378	0.0180705	349589	352045	+	2457	-	formate acetyltransferase 2
402	SAK_0402	102	658	0.475832	0.00642371	352055	352723	+	669	-	fructose-6-phosphate aldolase
403	SAK_0403	149	958	2.67149	4.48793e-160	352791	353879	+	1089	gldA	glycerol dehydrogenase
404	SAK_0404	132	850	3.37872	3.20262e-294	354031	354957	-	927	-	cysteine synthase/cystathionine beta-synthase
405	SAK_0405	105	677	1.95137	4.25347e-48	355048	355692	-	645	-	hypothetical protein
406	SAK_0406	188	1207	2.14448	8.52919e-109	355748	357037	+	1290	-	competence protein ComFA
407	SAK_0407	106	684	0.579717	0.000557984	357037	357702	+	666	-	competence protein ComFC
408	SAK_0408	82	530	1.46271	5.69735e-19	357779	358333	+	555	yfiA	ribosomal subunit interface protein
409	SAK_0409	0	7	1.88849	0.300148	358663	360169	+	1507	rrsF	16S ribosomal RNA
410	SAK_0410	0	7	-0.826352	0.760444	360259	360331	+	73	-	tRNA-Ala
411	SAK_0411	0	7	0.532729	1	360486	363388	+	2903	rrlF	23S ribosomal RNA
412	SAK_0412	1	13	2.51736	0.00749279	363463	363578	+	116	rrfF	5S ribosomal RNA
413	SAK_0413	0	7	1.7269	0.358445	363584	363657	+	74	-	tRNA-Asn
414	SAK_0414	242	1552	4.89588	0	363873	365225	-	1353	-	aspartate kinase
415	SAK_0415	122	786	-1.34114	3.89285e-12	365319	365969	+	651	-	HAD-superfamily hydrolase
416	SAK_0416	134	862	-9.2568	1.80224e-81	366106	366897	+	792	-	enoyl-CoA hydratase
417	SAK_0417	84	543	-1.55596	8.06483e-11	366993	367427	+	435	-	MarR family transcriptional regulator
418	SAK_0418	141	907	-7.69231	1.49604e-86	367427	368398	+	972	fabH	3-oxoacyl-ACP synthase
419	SAK_0419	20	134	-8.74223	4.78526e-13	368456	368680	+	225	acpP	acyl carrier protein
420	SAK_0420	139	894	-10.4792	3.64993e-84	368835	369794	+	960	fabK	enoyl-ACP reductase
421	SAK_0421	127	818	-11.3499	1.07978e-76	369814	370740	+	927	fabD	ACP S-malonyltransferase
422	SAK_0422	114	735	-9.38805	3.26565e-69	370749	371483	+	735	fabG	3-ketoacyl-ACP reductase
423	SAK_0423	160	1028	-9.09587	4.92649e-97	371499	372731	+	1233	fabF	3-oxoacyl-ACP synthase
424	SAK_0424	48	313	-10.9646	1.97554e-29	372733	373233	+	501	accB	acetyl-CoA carboxylase biotin carboxyl carrier protein subunit
425	SAK_0425	62	403	-9.00527	4.24585e-38	373230	373652	+	423	fabZ	(3R)-hydroxymyristoyl-ACP dehydratase
426	SAK_0426	184	1182	-7.55937	6.6968e-113	373690	375060	+	1371	accC	acetyl-CoA carboxylase biotin carboxylase subunit
427	SAK_0427	128	824	-10.7762	1.37411e-77	375069	375944	+	876	accD	acetyl-CoA carboxylase subunit beta
428	SAK_0428	104	671	-7.10996	1.01079e-64	375937	376710	+	774	accA	acetyl-CoA carboxylase subunit alpha
429	SAK_0429	90	581	-1.4388	2.62866e-10	377180	377812	+	633	-	hypothetical protein
430	SAK_0430	152	977	-9.43738	3.10492e-92	377858	379135	-	1278	serS	seryl-tRNA synthetase
431	SAK_0431	197	1265	0.529267	1.77292e-05	379501	380493	+	993	-	hypothetical protein
432	SAK_0432	42	275	2.77985	1.53691e-52	380531	380833	-	303	-	hypothetical protein
433	SAK_0433	126	811	1.96582	1.4634e-58	381012	381923	-	912	-	PTS system mannose/fructose/sorbose family IIDsubunit
434	SAK_0434	92	594	1.71779	6.77712e-31	381938	382750	-	813	-	PTS system lactose/cellobiose family transporter subunit IIC
435	SAK_0435	113	728	1.26544	1.95328e-18	382783	383793	-	1011	-	PTS system mannose/fructose/sorbose family transporter subunit IIA
436	SAK_0436	139	894	2.17006	1.44545e-83	384095	384907	-	813	-	cof family hydrolase
437	SAK_0437	116	747	0.404059	0.0152613	384996	385580	+	585	-	hypothetical protein
438	SAK_0438	132	850	1.12558	1.80153e-16	385670	386281	+	612	-	hypothetical protein
439	SAK_0439	211	1354	2.44214	2.36178e-174	386573	387805	+	1233	-	AzgA family purine transporter
440	SAK_0440	88	569	-7.24069	1.51516e-54	387888	388397	+	510	-	hypothetical protein
441	SAK_0441	69	447	-1.78397	2.55265e-11	388390	388911	+	522	-	acetyltransferase
442	SAK_0442	250	1603	1.23421	7.30178e-37	388920	390227	+	1308	-	hypothetical protein
443	SAK_0443	51	332	-0.33011	0.247117	390291	390587	-	297	-	hypothetical protein
444	SAK_0444	44	288	2.41208	1.0188e-36	390584	391003	-	420	-	HIT family protein
445	SAK_0445	116	747	2.37165	3.58722e-89	391339	391842	+	504	-	hypothetical protein
446	SAK_0446	120	773	-0.312038	0.0854569	392151	392876	+	726	ecsA	ABC transporter ATP-binding protein
447	SAK_0447	220	1412	1.53891	1.14627e-54	392878	393912	+	1035	-	ABC transporter permease
448	SAK_0448	130	837	-10.3833	8.77318e-79	393970	394770	+	801	-	hypothetical protein
449	SAK_0449	108	696	0.26155	0.150999	394760	395395	+	636	trmB	tRNA (guanine-N(7)-)-methyltransferase
450	SAK_0450	6	45	-0.356369	0.680898	395439	395526	+	88	-	tRNA-Ser
451	SAK_0451	56	364	-1.16321	3.40766e-05	395978	396361	+	384	-	hypothetical protein
452	SAK_0452	147	945	-4.43008	1.1197e-79	396397	397548	+	1152	nusA	transcription elongation factor NusA
453	SAK_0453	36	237	-8.97441	1.41776e-22	397570	397866	+	297	ylxR	hypothetical protein
454	SAK_0454	36	237	-10.5594	1.41776e-22	397859	398161	+	303	-	hypothetical protein
455	SAK_0455	345	2210	-8.22995	9.2345e-210	398181	400964	+	2784	infB	translation initiation factor IF-2
456	SAK_0456	52	339	-0.587987	0.0373941	401073	401423	+	351	rbfA	ribosome-binding factor A
457	SAK_0457	175	1124	-1.00602	1.10609e-10	401507	402511	-	1005	-	GDXG lipolytic enzyme family protein
458	SAK_0458	64	415	-0.826352	0.00115292	402675	403091	+	417	copY	transcriptional repressor CopY
459	SAK_0459	358	2293	0.538575	2.94124e-09	403104	405338	+	2235	copA	copper-translocating P-type ATPase
460	SAK_0460	21	141	1.97856	2.40638e-11	405379	405585	+	207	-	copper transporter copper-binding protein
461	SAK_0461	100	645	2.05189	2.24653e-52	405695	406309	+	615	-	hypothetical protein
462	SAK_0462	131	843	2.00056	1.26488e-63	406324	407136	+	813	-	cof family hydrolase
463	SAK_0463	438	2804	-2.55529	3.72085e-111	407249	409891	+	2643	polA	DNA polymerase I
464	SAK_0464	56	364	-0.563501	0.037812	409921	410361	+	441	-	CoA-binding domain-containing protein
465	SAK_0465	68	441	0.162697	0.518293	410443	410922	+	480	-	FUR family transcriptional regulator
466	SAK_0466	250	1603	-0.383532	0.00187809	411075	412640	+	1566	-	cell wall surface anchor family protein
467	SAK_0467	114	735	0.422063	0.0115773	412753	413439	+	687	-	DNA-binding response regulator
468	SAK_0468	173	1111	1.58469	1.71986e-46	413441	414478	+	1038	-	sensor histidine kinase
469	SAK_0469	173	1111	1.84229	1.61667e-67	414492	415232	-	741	-	hypothetical protein
470	SAK_0470	152	977	0.32325	0.0290424	415419	416561	+	1143	tgt	queuine tRNA-ribosyltransferase
471	SAK_0471	42	275	-2.10375	3.15614e-09	416668	416979	+	312	-	hypothetical protein
472	SAK_0472	96	620	2.20799	4.06439e-61	416986	417525	+	540	-	BioY family protein
473	SAK_0473	117	754	4.19714	0	417664	418440	+	777	-	metallo-beta-lactamase
474	SAK_0474	86	556	0.663753	0.000297707	418440	418946	+	507	-	cytidine/deoxycytidylate deaminase
475	SAK_0475	196	1258	-9.65004	1.39281e-118	419218	420567	+	1350	pgi	glucose-6-phosphate isomerase
476	SAK_0476	100	645	-1.05757	3.879e-07	420889	421416	+	528	-	5-formyltetrahydrofolate cyclo-ligase
477	SAK_0477	111	716	1.08054	6.03292e-13	421413	422084	+	672	-	rhomboid family protein
478	SAK_0478	168	1080	0.848073	2.16239e-11	422216	423259	+	1044	-	bmp family protein
479	SAK_0479	130	837	-9.21341	4.42746e-79	423350	424249	-	900	galU	UTP-glucose-1-phosphate uridylyltransferase
480	SAK_0480	171	1099	-9.31675	1.29305e-103	424286	425302	-	1017	gpsA	NAD(P)H-dependent glycerol-3-phosphate dehydrogenase
481	SAK_0481	48	313	-9.96462	9.9663e-30	425472	425801	+	330	rnpA	ribonuclease P
482	SAK_0482	146	939	1.84213	2.98151e-57	425814	426629	+	816	-	membrane protein OxaA
483	SAK_0483	142	913	0.629126	1.03616e-05	426637	427458	+	822	-	R3H domain-containing protein
484	SAK_0484	0	7	1.84976	0.300148	427806	429312	+	1507	rrsG	16S ribosomal RNA
485	SAK_0485	0	7	-0.649475	1	429402	429474	+	73	-	tRNA-Ala
486	SAK_0486	0	7	0.264796	1	429629	432531	+	2903	rrlG	23S ribosomal RNA
487	SAK_0487	0	7	3.55698	0.000841654	432606	432721	+	116	rrfG	5S ribosomal RNA
488	SAK_0488	0	7	-0.179989	1	432725	432797	+	73	-	tRNA-Val
489	SAK_0489	0	7	2.19698	0.176266	432803	432873	+	71	-	tRNA-Gly
490	SAK_0490	0	7	-0.595027	1	432910	432986	+	77	-	tRNA-Ile
491	SAK_0491	NA	NA	NA	NA	432994	433065	+	72	-	tRNA-Glu
492	SAK_0492	102	658	-1.95294	2.41283e-18	433180	433713	-	534	-	hypothetical protein
493	SAK_0493	153	984	0.895052	1.06903e-11	433797	434573	-	777	recX	recombination regulator RecX
494	SAK_0494	236	1514	1.72243	3.57688e-77	434672	436027	+	1356	rumA	23S rRNA (uracil-5-)-methyltransferase RumA
495	SAK_0495	105	677	0.924101	5.27118e-09	436296	437060	+	765	-	hypothetical protein
496	SAK_0496	70	454	-0.898819	0.000241121	437094	437522	+	429	-	acetyltransferase
497	SAK_0497	636	4068	0.661787	2.22564e-23	437701	441403	+	3703	scpA	-
498	SAK_0498	154	990	-2.02613	1.51547e-28	441613	442521	+	909	-	glycosyl transferase
499	SAK_0499	158	1016	0.865779	3.07091e-11	443076	444086	+	1011	nrdF	ribonucleotide-diphosphate reductase subunit beta
500	SAK_0500	54	351	0.363582	0.156781	444087	444500	+	414	nrdI	ribonucleotide reductase stimulatory protein
501	SAK_0501	372	2382	0.233032	0.0138047	444502	446670	+	2169	-	ribonucleotide-diphosphate reductase subunit alpha
502	SAK_0502	527	3372	0.675729	1.96606e-20	446733	449900	+	3168	-	hypothetical protein
503	SAK_0503	52	339	1.51672	1.17315e-13	449913	450302	+	390	-	pyridoxamine 5'-phosphate oxidase
504	SAK_0504	0	7	7.86076	6.54441e-92	450375	450911	+	537	-	IS861, transposase orfA
505	SAK_0505	0	7	6.91101	6.0814e-45	450887	451720	+	834	-	IS861, transposase orfB
506	SAK_0506	64	415	1.53423	6.82089e-17	451781	452239	-	459	-	hypothetical protein
507	SAK_0507	18	122	-0.0664604	0.965721	452511	452633	-	123	-	hypothetical protein
508	SAK_0508	28	185	0.328352	0.379562	452633	452794	-	162	-	hypothetical protein
509	SAK_0509	40	262	-0.917933	0.00484306	452881	453198	-	318	-	4-carboxymuconolactone decarboxylase
510	SAK_0510	50	326	0.339604	0.202273	453222	453617	-	396	-	cupin
511	SAK_0511	44	288	0.736133	0.00407132	453701	454016	-	316	-	-
512	SAK_0512	145	933	1.92155	2.34427e-63	454032	455068	-	1037	-	-
513	SAK_0513	142	913	0.938202	5.45266e-12	455178	456020	-	843	-	aldo/keto reductase
514	SAK_0514	165	1060	3.62391	0	456105	456968	-	864	-	cation efflux transporter
515	SAK_0515	88	569	0.647043	0.000394739	457100	457624	+	525	-	TetR family transcriptional regulator
516	SAK_0516	214	1373	2.23186	1.04322e-137	457819	459012	-	1194	-	AraC family transcriptional regulator
517	SAK_0517	157	1009	4.00027	0	459256	462318	+	3063	-	C protein alpha-antigen
518	SAK_0518	128	824	0.182615	0.282515	462673	463375	+	703	-	-
519	SAK_0519	14	96	-0.729328	0.183089	463511	463581	-	71	-	tRNA-Thr
520	SAK_0520	45	294	-0.43157	0.159185	463652	463957	-	306	-	hypothetical protein
521	SAK_0521	44	288	-1.38644	1.79022e-05	463959	464297	-	339	-	hypothetical protein
522	SAK_0522	111	716	0.238533	0.191806	464318	465082	-	765	-	hypothetical protein
523	SAK_0523	336	2152	-0.517099	1.40725e-06	465273	467333	+	2061	-	PTS system IIA domain-containing protein
524	SAK_0524	78	505	-1.7438	5.02656e-12	467448	467897	+	450	-	PTS system galactitol-specific transporter subunit IIA
525	SAK_0525	32	211	-1.64612	2.37875e-05	467916	468194	+	279	-	PTS system galactitol-specific transporter subunit IIB
526	SAK_0526	215	1380	-1.8551	6.4716e-34	468206	469543	+	1338	-	PTS system galactitol-specific transporter subunit IIC
527	SAK_0527	156	1003	-1.21408	7.24177e-13	469566	470396	+	831	rhaD	rhamnulose-1-phosphate aldolase
528	SAK_0528	75	486	0.793402	3.98306e-05	470531	470995	+	465	-	PTS system galactitol-specific transporter subunit IIA
529	SAK_0529	234	1501	0.248922	0.0381408	471008	472339	+	1332	-	PTS system galactitol-specific transporter subunit IIC
530	SAK_0530	38	249	-1.81833	6.49617e-07	472341	472625	+	285	-	PTS system galactitol-specific transporter subunit IIB
531	SAK_0531	130	837	-1.12595	8.22282e-10	472910	473740	-	831	-	AraC family transcriptional regulator
532	SAK_0532	182	1169	-1.28018	3.00248e-16	473979	475256	+	1278	-	sugar ABC transporter sugar-binding protein
533	SAK_0533	178	1143	0.463473	0.000416909	475340	476230	+	891	-	sugar ABC transporter permease
534	SAK_0534	140	901	0.278305	0.0739933	476244	477077	+	834	-	ABC transporter permease
535	SAK_0535	368	2357	0.129022	0.193931	477087	479288	+	2202	-	alpha-galactosidase
536	SAK_0536	188	1207	1.03639	4.22266e-19	479378	480550	+	1173	galK	-
537	SAK_0537	238	1527	-0.608278	2.18323e-06	480563	482044	+	1482	galT	galactose-1-phosphate uridylyltransferase
538	SAK_0538	162	1041	1.03151	1.64598e-16	482046	483041	+	996	galE	UDP-glucose 4-epimerase
539	SAK_0539	134	862	0.110488	0.537185	483167	484036	+	870	-	hypothetical protein
540	SAK_0540	0	7	7.30405	2.23257e-60	484041	484424	+	384	-	IS1381 transposase A
541	SAK_0541	0	7	6.26847	1.398e-27	484457	484846	+	390	-	IS1381 transposase B
542	SAK_0542	26	173	0.164325	0.720384	484866	485060	+	195	-	hypothetical protein
543	SAK_0543	34	224	-1.03211	0.00447915	485251	485505	+	255	-	hypothetical protein
544	SAK_0544	36	237	-1.62863	1.15619e-05	485614	485925	+	312	-	hypothetical protein
545	SAK_0545	66	428	-1.01619	8.06753e-05	486193	486771	+	579	-	acetyltransferase
546	SAK_0546	108	696	2.20896	1.38383e-68	486768	487460	+	693	-	hypothetical protein
547	SAK_0547	282	1808	-9.68722	3.94066e-170	487482	490136	+	2655	valS	valyl-tRNA synthetase
548	SAK_0548	186	1194	1.18667	1.95233e-25	490372	491301	-	930	-	hypothetical protein
549	SAK_0549	118	760	0.175228	0.32797	491718	492677	+	960	-	Gfo/Idh/MocA family oxidoreductase
550	SAK_0550	140	901	1.72288	1.88551e-46	492838	493740	+	903	-	magnesium/cobalt transporter CorA
551	SAK_0551	172	1105	1.24492	2.46926e-26	493900	494964	+	1065	-	hypothetical protein
552	SAK_0552	118	760	0.317272	0.0597073	495079	496071	+	993	asnA	asparagine synthetase AsnA
553	SAK_0553	77	498	1.69055	3.5593e-25	496116	496565	-	450	-	hypothetical protein
554	SAK_0554	62	403	1.34678	2.97228e-12	496697	497236	+	540	-	methyltransferase
555	SAK_0555	70	454	-9.49966	7.16448e-43	497535	498020	+	486	coaD	phosphopantetheine adenylyltransferase
556	SAK_0556	192	1233	0.0436484	0.784041	498010	499083	+	1074	-	hypothetical protein
557	SAK_0557	207	1329	-0.202514	0.139427	499158	500492	+	1335	-	Ser/Thr protein phosphatase
558	SAK_0558	82	530	0.957821	8.401e-08	500561	501139	+	579	-	hypothetical protein
559	SAK_0559	162	1041	3.06781	2.09607e-264	501190	502296	+	1107	-	ribosomal RNA large subunit methyltransferase N
560	SAK_0560	94	607	0.374276	0.0449885	502296	502811	+	516	-	VanZ family protein
561	SAK_0561	263	1686	0.395021	0.000306102	503007	504752	+	1746	-	ABC transporter permease/ATP-binding protein
562	SAK_0562	282	1808	0.942984	7.52182e-23	504742	506481	+	1740	-	ABC transporter permease/ATP-binding protein
563	SAK_0563	94	607	-1.59559	1.54463e-12	506609	507175	+	567	-	anthranilate synthase component II
564	SAK_0564	0	7	7.89445	4.4564e-94	507187	508677	-	1491	-	ISSag8, transposase
565	SAK_0565	82	530	1.08481	5.54377e-10	508803	509342	-	540	-	BioY family protein
566	SAK_0566	120	773	-0.0223339	0.923059	509343	510335	-	993	bioB	biotin synthetase
567	SAK_0567	70	454	-0.312309	0.193931	510460	510954	+	495	-	hypothetical protein
568	SAK_0568	170	1092	0.99503	5.95767e-16	510964	512079	+	1116	-	acetyl-CoA acetyltransferase
569	SAK_0569	206	1322	-0.188338	0.168709	512072	513301	+	1230	-	hypothetical protein
570	SAK_0570	78	505	-0.0316433	0.92337	513414	514046	+	633	nth	endonuclease III
571	SAK_0571	86	556	-0.859167	0.000105106	514047	514436	-	390	-	A24 family peptidase
572	SAK_0572	34	224	0.320084	0.334723	514597	514806	+	210	-	hypothetical protein
573	SAK_0573	124	799	0.807453	5.83433e-08	514803	515771	+	969	-	glucokinase
574	SAK_0574	50	326	-0.412238	0.157757	515783	516163	+	381	-	rhodanese-like domain-containing protein
575	SAK_0575	208	1335	-2.44533	2.8681e-50	516395	518236	+	1842	typA	GTP-binding protein TypA
576	SAK_0576	52	339	1.12061	3.33661e-07	518281	518526	+	246	-	hypothetical protein
577	SAK_0577	222	1424	-7.02153	3.7853e-137	518656	520011	+	1356	murD	UDP-N-acetylmuramoyl-L-alanyl-D-glutamate synthetase
578	SAK_0578	189	1214	-9.46034	2.1344e-114	520014	521090	+	1077	murG	undecaprenyldiphospho-muramoylpentapeptide beta-N- acetylglucosaminyltransferase
579	SAK_0579	193	1239	-1.59944	2.25855e-24	521094	522230	+	1137	divIB	cell division protein DivIB
580	SAK_0580	190	1220	-8.83988	2.73606e-115	522502	523875	+	1374	ftsA	cell division protein FtsA
581	SAK_0581	168	1080	-7.7966	5.08303e-103	523897	525177	+	1281	ftsZ	cell division protein FtsZ
582	SAK_0582	108	696	0.548791	0.0010762	525183	525857	+	675	-	hypothetical protein
583	SAK_0583	82	530	-1.32088	2.15854e-08	525869	526474	+	606	-	hypothetical protein
584	SAK_0584	66	428	-1.0706	3.56682e-05	526477	526731	+	255	-	hypothetical protein
585	SAK_0585	145	933	5.92228	0	526733	527521	+	789	-	S4 domain-containing protein
586	SAK_0586	83	537	-1.9658	2.85339e-15	527531	528301	+	771	-	cell division protein DivIVA
587	SAK_0587	354	2267	-10.4997	4.72633e-213	528586	531378	+	2793	ileS	isoleucyl-tRNA synthetase
588	SAK_0588	52	339	3.26202	2.52995e-105	531495	531797	-	303	-	hypothetical protein
589	SAK_0589	88	569	0.472988	0.012369	531861	532316	-	456	-	NUDIX family hydrolase
590	SAK_0590	299	1916	2.63828	1.24715e-307	532502	534763	-	2262	clpE	ATP-dependent Clp protease, ATP-binding subunit ClpE
591	SAK_0591	28	185	-0.262452	0.506266	535061	535291	+	231	-	hypothetical protein
592	SAK_0592	132	850	0.198198	0.235697	535433	536125	+	693	-	polar amino acid ABC transporter permease
593	SAK_0593	90	581	-1.47077	1.08644e-10	536118	536852	+	735	-	polar amino acid ABC transporter ATP-binding protein
594	SAK_0594	304	1948	1.79165	3.39326e-109	537139	538833	+	1695	-	phosphoglucomutase/phosphomannomutase
595	SAK_0595	120	773	-2.36339	2.57796e-28	538972	539826	+	855	folD	bifunctional 5,10-methylene-tetrahydrofolate dehydrogenase/ 5,10-methylene-tetrahydrofolate cyclohydrolase
596	SAK_0596	111	716	1.45283	8.554e-25	539823	540659	+	837	-	hypothetical protein
597	SAK_0597	208	1335	1.25384	5.06478e-32	540785	542125	+	1341	xseA	exodeoxyribonuclease VII large subunit
598	SAK_0598	16	109	-1.86752	0.00102527	542103	542318	+	216	xseB	exodeoxyribonuclease VII small subunit
599	SAK_0599	123	792	0.41955	0.0091367	542318	543190	+	873	-	geranyltranstransferase
600	SAK_0600	118	760	-0.450316	0.013574	543183	544010	+	828	tlyA	hemolysin A
601	SAK_0601	76	492	-0.584655	0.0113547	543997	544470	+	474	-	arginine repressor ArgR
602	SAK_0602	243	1558	3.23136	0	544482	546140	+	1659	recN	DNA repair protein RecN
603	SAK_0603	129	830	-4.06394	5.49544e-63	546253	547089	+	837	-	DegV family protein
604	SAK_0604	128	824	1.09842	3.23962e-15	547082	547921	+	840	-	GDSL family lipase/acylhydrolase
605	SAK_0605	116	747	0.263285	0.133251	547896	548498	+	603	-	hypothetical protein
606	SAK_0606	30	198	-10.3041	5.35888e-19	548601	548876	+	276	hup	DNA-binding protein HU
607	SAK_0607	194	1246	0.603446	8.68431e-07	548964	550106	-	1143	-	prophage LambdaSa03, site-specific recombinase phage integrase
608	SAK_0608	31	205	-0.904899	0.0175041	550234	550443	-	210	-	hypothetical protein
609	SAK_0609	72	466	2.08985	5.9165e-40	550495	550875	-	381	-	hypothetical protein
610	SAK_0610	58	377	-9.23256	1.05274e-35	550862	551221	-	360	-	prophage LambdaSa03, Cro/CI family transcriptional regulator
611	SAK_0611	30	198	-1.52603	0.000148524	551413	551631	+	219	-	prophage LambdaSa03, Cro/CI family transcriptional regulator
612	SAK_0612	42	275	-0.648185	0.0402714	551729	552061	+	333	-	hypothetical protein
613	SAK_0613	40	262	-0.566637	0.0798614	552166	552501	-	336	-	hypothetical protein
614	SAK_0614	19	128	-5.9714	4.78526e-13	553227	553376	+	150	-	hypothetical protein
615	SAK_0615	50	326	-1.29612	2.05398e-05	553649	553939	+	291	-	hypothetical protein
616	SAK_0616	98	632	0.36835	0.0438416	553926	554609	+	684	-	hypothetical protein
617	SAK_0617	216	1386	-0.459293	0.000580319	554684	556048	+	1365	-	prophage LambdaSa03, helicase
618	SAK_0618	60	390	-1.72223	1.5136e-09	556053	556535	+	483	-	hypothetical protein
619	SAK_0619	235	1507	-0.302005	0.0177069	556553	558106	+	1554	-	bacteriophage resistance protein
620	SAK_0620	157	1009	0.124587	0.439711	558375	559244	+	870	-	hypothetical protein
621	SAK_0621	28	185	-2.33753	1.28189e-07	559264	559545	+	282	-	hypothetical protein
622	SAK_0622	44	288	0.151879	0.644245	559624	559920	+	297	-	hypothetical protein
623	SAK_0623	14	96	-0.0944136	0.908092	560174	560338	+	165	-	hypothetical protein
624	SAK_0624	18	122	-3.40802	4.75224e-08	560608	560751	+	144	-	hypothetical protein
625	SAK_0625	78	505	0.734053	0.000119236	560748	561260	+	513	-	hypothetical protein
626	SAK_0626	60	390	-2.22537	8.98785e-14	561281	561580	+	300	-	hypothetical protein
627	SAK_0627	30	198	-3.15436	8.82512e-12	561768	561962	+	195	-	hypothetical protein
628	SAK_0628	47	307	-1.67985	2.00384e-07	561959	562225	+	267	-	hypothetical protein
629	SAK_0629	65	422	0.898013	1.04416e-05	562613	563041	+	429	-	hypothetical protein
630	SAK_0630	58	377	0.453505	0.0534953	563613	563987	+	375	-	prophage LambdaSa03, HNH endonuclease
631	SAK_0631	48	313	1.93341	1.99033e-22	564138	564494	+	357	-	hypothetical protein
632	SAK_0632	184	1182	1.07008	4.45055e-20	564491	565759	+	1269	-	hypothetical protein
633	SAK_0633	202	1297	3.96154	0	565752	566972	+	1221	-	hypothetical protein
634	SAK_0634	24	160	0.536636	0.146331	566972	567160	+	189	-	hypothetical protein
635	SAK_0635	192	1233	0.102364	0.483638	567268	568683	+	1416	-	prophage LambdaSa03, terminase, large subunit
636	SAK_0636	48	313	-0.21727	0.457679	568764	569228	+	465	-	hypothetical protein
637	SAK_0637	109	703	-0.459733	0.0164783	569231	570133	+	903	-	prophage LambdaSa03, structural protein
638	SAK_0638	26	173	0.837713	0.011488	570130	570345	+	216	-	hypothetical protein
639	SAK_0639	50	326	-0.861208	0.00343827	570359	570790	+	432	-	hypothetical protein
640	SAK_0640	34	224	-3.53668	2.41838e-15	570741	571079	+	339	-	hypothetical protein
641	SAK_0641	44	288	0.407939	0.139903	571309	571644	+	336	-	hypothetical protein
642	SAK_0642	86	556	1.40313	5.02684e-18	571654	572211	+	558	-	prophage LambdaSa03, structural protein
643	SAK_0643	30	198	-2.65306	3.44228e-09	572211	572456	+	246	-	hypothetical protein
644	SAK_0644	40	262	1.14467	4.50891e-06	572471	572842	+	372	-	hypothetical protein
645	SAK_0645	327	2095	0.846223	7.26543e-21	572842	574854	+	2013	-	prophage LambdaSa03, pblA protein, internal deletion
646	SAK_0646	216	1386	-0.0514452	0.724532	574848	576380	+	1533	-	prophage LambdaSa03, tail component
647	SAK_0647	632	4043	-0.140399	0.0682642	576381	580502	+	4122	-	prophage LambdaSa03, minor structural protein
648	SAK_0648	327	2095	-0.0847281	0.448225	580503	582506	+	2004	-	prophage LambdaSa03, minor structural protein
649	SAK_0649	48	313	-0.301066	0.310074	582518	582910	+	393	-	hypothetical protein
650	SAK_0650	18	122	1.99368	4.16166e-10	582933	583061	+	129	-	hypothetical protein
651	SAK_0651	30	198	0.931904	0.00203568	583070	583372	+	303	-	hypothetical protein
652	SAK_0652	40	262	-2.11128	5.06327e-09	583365	583592	+	228	-	prophage LambdaSa03, holin
653	SAK_0653	238	1527	0.773666	5.97075e-13	583718	585049	+	1332	-	prophage LambdaSa03, peptidoglycan endolysin
654	SAK_0654	37	243	-4.34991	2.84264e-20	585311	585514	-	204	-	hypothetical protein
655	SAK_0655	16	109	1.43453	0.000142075	585900	586079	+	180	-	hypothetical protein
656	SAK_0656	48	313	1.88047	6.3256e-21	586485	586682	+	198	-	hypothetical protein
657	SAK_0657	151	971	0.00925724	0.997043	586726	587658	-	933	pyrD	dihydroorotate dehydrogenase 1A
658	SAK_0658	212	1361	-5.29672	1.20705e-138	587845	589080	-	1236	fibB	beta-lactam resistance factor
659	SAK_0659	165	1060	-8.0811	6.42322e-101	589099	590310	-	1212	-	FemAB family protein
660	SAK_0660	179	1150	0.734599	3.96794e-09	590323	591543	-	1221	-	FemAB family protein
661	SAK_0661	115	741	9.15519	0	591543	592355	-	813	-	cof family hydrolase
662	SAK_0662	203	1303	3.31197	0	592426	593742	-	1317	-	HD domain-containing protein
663	SAK_0663	44	288	-0.121523	0.706229	593818	594204	+	387	-	hypothetical protein
664	SAK_0664	373	2389	-6.53926	1.3632e-232	594548	597232	+	2685	-	calcium-transporting ATPase
665	SAK_0665	143	920	1.41339	1.56255e-29	597277	598137	-	861	-	-
666	SAK_0666	355	2274	0.626336	2.97619e-12	598289	600220	+	1932	fbp	fructose-1,6-bisphosphatase
667	SAK_0667	162	1041	0.756813	7.47553e-09	600310	601434	+	1125	-	(Fe-S)-binding protein
668	SAK_0668	141	907	-10.9147	2.37692e-85	601503	602601	+	1099	prfB	-
669	SAK_0669	98	632	1.88317	3.36511e-41	602620	603312	+	693	ftsE	cell division ATP binding protein FtsE
670	SAK_0670	151	971	0.37729	0.00986095	603296	604225	+	930	-	cell division protein FtsX
671	SAK_0671	5	39	5.47557	6.21458e-85	604247	605695	-	1449	-	ISSag8, transposase
672	SAK_0672	128	824	1.27117	6.32113e-21	605840	606550	-	711	-	hypothetical protein
673	SAK_0673	114	735	1.81451	2.54967e-43	606547	607245	-	699	-	metallo-beta-lactamase
674	SAK_0674	80	518	3.23445	7.87799e-156	607413	608177	+	765	-	acetoin reductase
675	SAK_0675	407	2606	1.19471	8.93692e-55	608290	610797	+	2508	-	bifunctional ATP-dependent DNA helicase/DNA polymerase III subunit epsilon
676	SAK_0676	180	1156	-0.374787	0.0103297	610883	612076	+	1194	-	aspartate aminotransferase
677	SAK_0677	159	1022	-8.42391	9.77508e-97	612097	613443	+	1347	asnC	asparaginyl-tRNA synthetase
678	SAK_0678	104	671	-0.104158	0.614327	613483	614040	-	558	-	hypothetical protein
679	SAK_0679	168	1080	1.24524	9.76752e-26	614037	615020	-	984	-	inosine-uridine preferring nucleoside hydrolase
680	SAK_0680	58	377	2.07962	3.17154e-32	615266	615679	-	414	-	organic hydroperoxide resistance protein
681	SAK_0681	152	977	0.733939	6.44344e-08	615833	616723	+	891	-	hypothetical protein
682	SAK_0682	104	671	1.49318	8.71252e-25	616918	617694	+	777	-	hypothetical protein
683	SAK_0683	158	1016	0.347031	0.0152649	617691	618602	+	912	-	hypothetical protein
684	SAK_0684	208	1335	0.962838	5.72415e-18	618617	620014	+	1398	pepDA	dipeptidase A
685	SAK_0685	218	1399	1.22948	5.20684e-32	620156	621676	+	1521	adcA	zinc ABC transporter substrate-binding protein
686	SAK_0686	28	185	-9.2079	8.25556e-18	621789	622049	-	261	rpmE2	50S ribosomal protein L31
687	SAK_0687	120	773	-1.38003	2.04151e-12	622158	623093	-	936	-	DHH family protein
688	SAK_0688	163	1048	1.12007	7.80741e-20	623359	624381	+	1023	add	adenosine deaminase
689	SAK_0689	52	339	-7.27048	1.01737e-32	624440	624883	+	444	-	flavodoxin
690	SAK_0690	38	249	-0.00141315	1	624960	625235	+	276	-	hypothetical protein
691	SAK_0691	220	1412	1.51391	1.72445e-52	625228	626424	+	1197	-	voltage-gated chloride channel family protein
692	SAK_0692	48	313	-10.9646	1.97554e-29	627004	627351	+	348	rplS	50S ribosomal protein L19
693	SAK_0693	10	71	-0.136921	0.888274	627462	627533	+	72	-	tRNA-Arg
694	SAK_0694	170	1092	0.529436	6.85214e-05	627496	628380	-	885	-	-
695	SAK_0695	58	377	0.606253	0.0077519	628380	628784	+	405	-	hypothetical protein
696	SAK_0696	68	441	-0.79577	0.00133026	628946	629428	+	483	-	-
697	SAK_0697	21	141	-0.183637	0.701066	629936	630097	-	162	-	hypothetical protein
698	SAK_0698	300	1923	-1.30131	1.97584e-26	630839	632116	+	1278	-	ABC transporter permease
699	SAK_0699	144	926	-0.840699	7.34997e-07	632126	632782	+	657	-	ABC transporter ATP-binding protein
700	SAK_0700	296	1897	5.49522	0	632782	634158	+	1377	-	ABC transporter permease
701	SAK_0701	140	901	-2.10576	1.77666e-27	634255	634908	+	654	vncR	DNA-binding response regulator VncR
702	SAK_0702	328	2101	-0.0362318	0.756682	634905	636206	+	1302	-	sensor histidine kinase VncS
703	SAK_0703	31	205	1.01641	0.000458151	636258	636845	-	588	-	IS5 family transposase orfB
704	SAK_0704	20	134	0.474514	0.249204	637083	637262	+	180	-	CsbD family protein
705	SAK_0705	24	160	2.52562	9.49298e-24	637304	637492	+	189	-	hypothetical protein
706	SAK_0706	194	1246	2.47089	8.9185e-166	637917	639122	+	1206	-	cell cycle protein FtsW
707	SAK_0707	91	588	-0.772814	0.000305196	639241	639801	+	561	-	HAD-superfamily hydrolase
708	SAK_0708	255	1635	-8.9576	1.56344e-154	639802	641754	+	1953	gyrB	DNA gyrase subunit B
709	SAK_0709	233	1495	-8.76085	2.42346e-141	641848	643572	+	1725	ezrA	septation ring formation regulator EzrA
710	SAK_0710	70	454	0.934967	1.53699e-06	643666	644307	+	642	serB	phosphoserine phosphatase SerB
711	SAK_0711	78	505	2.8703	6.21577e-105	644328	644813	-	486	-	NUDIX family hydrolase
712	SAK_0712	72	466	-1.95102	2.48452e-13	644826	645281	-	456	-	hypothetical protein
713	SAK_0713	151	971	-8.27591	3.10492e-92	645479	646786	+	1308	eno	phosphopyruvate hydratase
714	SAK_0714	154	990	-1.96961	2.4079e-27	646894	647958	-	1065	-	hypothetical protein
715	SAK_0715	203	1303	3.237	0	648187	649470	+	1284	aroA	3-phosphoshikimate 1-carboxyvinyltransferase
716	SAK_0716	88	569	0.680908	0.000176828	649463	649975	+	513	aroK	shikimate kinase
717	SAK_0717	226	1450	2.49076	2.5402e-197	650032	651405	+	1374	-	transcriptional regulator
718	SAK_0718	227	1456	0.586	2.46505e-07	651506	652861	+	1356	rumA	23S rRNA (uracil-5-)-methyltransferase RumA
719	SAK_0719	52	339	0.604721	0.0126054	653383	653901	+	519	-	hypothetical protein
720	SAK_0720	18	122	-1.82305	0.000508574	654026	654124	-	99	-	hypothetical protein
721	SAK_0721	70	454	-0.434245	0.0682106	654203	654733	-	531	-	TetR family transcriptional regulator
722	SAK_0722	302	1935	3.19476	0	654904	660228	+	5325	-	hypothetical protein
723	SAK_0723	338	2165	-0.0258599	0.835367	661088	662956	+	1869	-	hypothetical protein
724	SAK_0724	74	479	0.545065	0.00753707	663365	663934	+	570	-	hypothetical protein
725	SAK_0725	222	1424	-0.443239	0.000788231	663973	665928	-	1956	-	prophage LambdaSa04, DNA polymerase
726	SAK_0726	20	134	0.271789	0.573934	665978	666142	-	165	-	hypothetical protein
727	SAK_0727	68	441	-2.84005	1.41298e-21	666159	666722	-	564	-	hypothetical protein
728	SAK_0728	96	620	-1.09574	3.06743e-07	666727	667848	-	1122	-	hypothetical protein
729	SAK_0729	28	185	-3.2079	2.08644e-11	667841	668164	-	324	-	hypothetical protein
730	SAK_0730	294	1884	-0.061756	0.613678	668561	670846	+	2286	-	prophage LambdaSa04, DNA primase
731	SAK_0731	NA	NA	NA	NA	670867	670971	+	105	-	hypothetical protein
732	SAK_0732	24	160	-5.13579	1.28754e-16	671130	671411	+	282	-	hypothetical protein
733	SAK_0733	106	684	-2.44572	2.73574e-26	671392	672768	+	1377	-	prophage LambdaSa04, SNF2 family helicase
734	SAK_0734	64	415	-1.6632	1.6109e-09	672761	673258	+	498	-	hypothetical protein
735	SAK_0735	12	83	3.50878	8.52459e-34	673376	673477	+	102	-	-
736	SAK_0736	98	632	0.497222	0.00494457	673651	674688	+	1038	metK	S-adenosylmethionine synthetase
737	SAK_0737	36	237	0.0525792	0.947531	674690	675055	+	366	-	prophage LambdaSa04, HNH endonuclease
738	SAK_0738	98	632	0.0298578	0.915104	675788	677026	+	1239	-	prophage LambdaSa04, DNA methylase
739	SAK_0739	106	684	-0.575681	0.00287932	677023	678276	+	1254	-	prophage LambdaSa04, methyltransferase C-5
740	SAK_0740	74	479	-1.05223	1.59666e-05	678619	679068	+	450	-	hypothetical protein
741	SAK_0741	32	211	0.154513	0.714359	679165	679578	+	414	-	prophage LambdaSa04, P27 family terminase small subunit
742	SAK_0742	134	862	-0.631096	0.000258299	679575	681167	+	1593	-	prophage LambdaSa04, terminase, large subunit
743	SAK_0743	32	211	-1.96804	1.04525e-06	681223	681525	+	303	-	prophage LambdaSa04, RelB antitoxin family protein
744	SAK_0744	40	262	0.376678	0.194738	681525	681830	+	306	-	prophage LambdaSa04, RelE/ParE family protein
745	SAK_0745	38	249	0.569255	0.0490428	681847	682119	+	273	-	hypothetical protein
746	SAK_0746	134	862	0.528738	0.000426453	682200	683489	+	1290	-	prophage LambdaSa04, HK97 family portal protein
747	SAK_0747	50	326	-2.08865	1.6491e-10	683482	684180	+	699	-	prophage LambdaSa04, ClpP endopeptidase
748	SAK_0748	102	658	-1.98929	8.79058e-19	684194	685402	+	1209	-	prophage LambdaSa04, HK97 family major capsid protein
749	SAK_0749	24	160	-3.02799	5.7623e-09	685399	685656	+	258	-	hypothetical protein
750	SAK_0750	34	224	-2.46797	1.53325e-09	685656	685994	+	339	-	prophage LambdaSa04, head-tail adaptor
751	SAK_0751	22	147	-5.34991	3.92209e-15	685987	686355	+	369	-	hypothetical protein
752	SAK_0752	36	237	-2.68285	4.7854e-11	686364	686690	+	327	-	hypothetical protein
753	SAK_0753	51	332	-1.33439	7.44656e-06	686693	687262	+	570	-	prophage LambdaSa04, phi13 family major tail protein
754	SAK_0754	34	224	-0.413108	0.251879	687274	687693	+	420	-	hypothetical protein
755	SAK_0755	6	45	-4.57231	0.00039723	687762	687857	+	96	-	hypothetical protein
756	SAK_0756	276	1769	0.430688	4.53595e-05	687988	691107	+	3120	-	prophage LambdaSa04, TP901 family tail tape measure protein
757	SAK_0757	76	492	-0.806933	0.000583475	691104	691829	+	726	-	prophage LambdaSa04, tail protein
758	SAK_0758	327	2095	-1.42844	1.70944e-33	691829	694744	+	2916	-	prophage LambdaSa04, minor structural protein
759	SAK_0759	214	1373	0.283301	0.0230281	694757	696613	+	1857	-	prophage LambdaSa04, minor structural protein
760	SAK_0760	34	224	-2.22181	3.94092e-08	696631	697029	+	399	-	prophage LambdaSa04, holin
761	SAK_0761	130	837	-0.655417	0.000188868	697031	698041	+	1011	-	prophage LambdaSa04, mannosyl-glycoprotein endo-beta-N-acetylglucosamidase
762	SAK_0762	44	288	-0.334964	0.283396	697996	698436	+	441	-	prophage LambdaSa04 LysM domain-containing protein
763	SAK_0763	140	901	-1.05119	2.09672e-09	699217	700458	+	1242	-	prophage LambdaSa04, site-specific recombinase resolvase
764	SAK_0764	152	977	-0.147614	0.356855	700361	701707	+	1347	-	prophage LambdaSa04, site-specific recombinase resolvase
765	SAK_0765	133	856	-0.48342	0.00495289	701777	702550	+	774	-	hypothetical protein
766	SAK_0766	275	1763	4.79154	0	702564	704069	+	1506	-	serine/threonine protein kinase
767	SAK_0767	28	185	2.92942	8.65803e-42	704319	704531	+	213	-	hypothetical protein
768	SAK_0768	138	888	-0.431995	0.0104939	704649	705386	+	738	aphA	acid phosphatase/phosphotransferase
769	SAK_0769	49	320	0.315137	0.248191	705707	706225	+	519	-	hypothetical protein
770	SAK_0770	35	230	-2.77837	2.3531e-11	706354	706590	-	237	-	hypothetical protein
771	SAK_0771	18	122	2.62223	2.22266e-20	707062	707394	+	333	-	cell wall surface anchor family protein, truncation
772	SAK_0772	41	268	1.32049	2.99324e-08	707515	708264	-	750	-	ISSag5, transposase orfB
773	SAK_0773	36	237	1.47474	2.48021e-09	708384	708659	-	276	-	ISSag5, transposase orfA
774	SAK_0774	42	275	-0.892009	0.00528012	709317	709664	-	348	-	chaperone protein HslO
775	SAK_0775	207	1329	1.40517	2.01353e-41	709858	711066	-	1209	-	AraC family transcriptional regulator
776	SAK_0776	242	1552	2.32933	8.97622e-175	711448	713112	+	1665	-	cell wall surface anchor family protein
777	SAK_0777	99	639	0.0903735	0.683635	713201	714124	+	924	-	cell wall surface anchor family protein
778	SAK_0778	120	773	0.227327	0.191819	714126	715043	+	918	-	sortase
779	SAK_0779	125	805	1.10926	3.37172e-15	715000	715851	+	852	-	sortase
780	SAK_0780	428	2740	0.781913	9.67833e-23	715933	718605	+	2673	-	Cna B domain-containing protein
781	SAK_0781	89	575	-0.921415	2.53404e-05	718636	719449	+	814	-	-
782	SAK_0782	78	505	1.45663	6.19414e-18	719698	720303	+	606	-	Cna B domain-containing protein
783	SAK_0783	6	45	-3.20307	0.00119232	720824	720916	+	93	-	-
784	SAK_0784	130	837	1.20503	7.40906e-19	721133	721803	+	671	-	-
785	SAK_0785	44	288	-4.18356	2.1824e-23	722922	723191	+	270	-	hypothetical protein
786	SAK_0786	203	1303	1.75743	5.25852e-70	723252	724403	+	1152	-	beta-lactamase
787	SAK_0787	128	824	0.394998	0.0121354	724603	725595	+	993	-	ABC transporter ATP-binding protein
788	SAK_0788	152	977	-1.98617	3.90121e-27	725598	726416	+	819	-	hypothetical protein
789	SAK_0789	147	945	-0.156089	0.347563	726418	727203	+	786	-	hypothetical protein
790	SAK_0790	60	390	-1.39039	5.45709e-07	727828	728133	+	306	cylX	cylX protein
791	SAK_0791	155	997	0.98238	2.61026e-14	728133	728981	+	849	cylD	CylD protein
792	SAK_0792	133	856	-0.634234	0.000242955	728978	729700	+	723	cylG	cylG protein
793	SAK_0793	50	326	0.511477	0.0441775	729693	729998	+	306	-	acyl carrier protein
794	SAK_0794	72	466	-0.575398	0.014512	729982	730458	+	477	cylZ	cylZ protein
795	SAK_0795	145	933	-1.45095	5.70975e-16	730448	731377	+	930	cylA	ABC transporter ATP-binding protein
796	SAK_0796	158	1016	0.602964	1.00998e-05	731370	732248	+	879	cylB	ABC transporter permease
797	SAK_0797	339	2172	0.506822	6.25103e-08	732245	734248	+	2004	cylE	CylE protein
798	SAK_0798	154	990	-1.08979	8.6183e-11	734245	735198	+	954	cylF	cylF protein
799	SAK_0799	364	2331	-0.67246	1.12393e-10	735195	737390	+	2196	cylI	cylI protein
800	SAK_0800	236	1514	0.910057	6.29408e-18	737395	738606	+	1212	cylJ	CylJ protein
801	SAK_0801	119	767	-0.0546811	0.788897	738614	739150	+	537	cylK	CylK protein
802	SAK_0802	62	403	-3.74977	3.87129e-28	739493	739834	+	342	-	hypothetical protein
803	SAK_0803	82	530	-0.338552	0.124551	739868	740383	+	516	-	hypothetical protein
804	SAK_0804	423	2708	-0.809	1.2451e-16	740435	743092	+	2658	-	S8 family peptidase
805	SAK_0805	537	3436	0.649247	3.56573e-19	743195	746419	+	3225	-	hypothetical protein
806	SAK_0806	280	1795	-1.57033	1.32185e-33	746690	748634	+	1945	-	-
807	SAK_0807	147	945	-1.07304	3.45222e-10	748666	749697	+	1032	-	hypothetical protein
808	SAK_0808	156	1003	1.46758	5.30395e-35	749732	750751	+	1020	-	hypothetical protein
809	SAK_0809	191	1226	-1.07185	9.51212e-13	750786	751847	+	1062	-	hypothetical protein
810	SAK_0810	212	1361	-1.15389	9.17152e-16	751971	753200	+	1230	-	permease
811	SAK_0811	246	1578	-1.03883	2.7815e-15	753210	754436	+	1227	-	-
812	SAK_0812	122	786	-1.06722	1.38181e-08	754648	755319	+	672	-	ABC transporter ATP-binding protein
813	SAK_0813	216	1386	2.37945	9.83199e-166	755376	756794	-	1419	-	hypothetical protein
814	SAK_0814	114	735	-1.20459	1.19658e-09	757082	757867	+	786	-	DNA-entry nuclease
815	SAK_0815	102	658	0.990109	5.03161e-10	757945	758583	-	639	-	DedA family protein
816	SAK_0816	94	607	0.551143	0.00215354	758800	759456	+	657	-	ABC transporter ATP-binding protein
817	SAK_0817	149	958	0.537936	0.000146723	759453	760226	+	774	-	hypothetical protein
818	SAK_0818	141	907	1.58822	2.0937e-38	760390	761208	+	819	-	hypothetical protein
819	SAK_0819	128	824	1.24063	7.94919e-20	761245	762129	-	885	-	LysR family transcriptional regulator
820	SAK_0820	167	1073	-1.09477	1.16019e-11	762322	763380	+	1059	-	hypothetical protein
821	SAK_0821	151	971	1.92523	3.53187e-66	763394	764386	+	993	ldhA	D-lactate dehydrogenase
822	SAK_0822	256	1642	-0.968868	3.44705e-14	764592	766142	+	1551	-	sugar transporter
823	SAK_0823	170	1092	0.37434	0.00656014	766209	767234	+	1026	-	PfkB family kinase
824	SAK_0824	278	1782	-0.274363	0.018454	767251	769050	+	1800	-	beta-D-glucuronidase
825	SAK_0825	102	658	-0.0237903	0.933363	769079	769750	+	672	-	GntR family transcriptional regulator
826	SAK_0826	82	530	-1.74339	1.13299e-12	769867	770484	+	618	eda	2-dehydro-3-deoxyphosphooctonate aldolase
827	SAK_0827	212	1361	-0.912509	6.87003e-11	770501	771901	+	1401	uxaC	glucuronate isomerase
828	SAK_0828	156	1003	-0.537645	0.000674426	771919	772965	+	1047	uxuA	mannonate dehydratase
829	SAK_0829	116	747	0.126789	0.507899	773089	773928	+	840	-	D-mannonate oxidoreductase
830	SAK_0830	101	652	-1.1132	8.77752e-08	774081	774893	+	813	-	hypothetical protein
831	SAK_0831	237	1520	0.341169	0.00351268	774909	776699	+	1791	-	glycosyl hydrolase
832	SAK_0832	158	1016	2.27435	1.53092e-107	776757	777842	-	1086	pepQ	Xaa-Pro dipeptidase
833	SAK_0833	140	901	-9.48947	4.68827e-85	778052	779056	+	1005	ccpA	catabolite control protein A
834	SAK_0834	216	1386	0.637042	3.56505e-08	779188	780654	+	1467	-	alpha-amylase
835	SAK_0835	146	939	2.1652	4.60048e-87	780699	781697	+	999	-	glycoside hydrolase
836	SAK_0836	219	1405	-1.41488	1.41109e-22	781699	783033	+	1335	-	glycoside hydrolase
837	SAK_0837	247	1584	-6.66025	6.15604e-154	783490	785433	+	1944	thrS	threonyl-tRNA synthetase
838	SAK_0838	140	901	-2.16754	1.35649e-28	785655	786359	+	705	-	DNA-binding response regulator
839	SAK_0839	192	1233	-1.29356	2.51539e-17	786457	787476	+	1020	-	hypothetical protein
840	SAK_0840	74	479	-0.475445	0.0402248	787644	788210	+	567	-	peptidase propeptide/YPEB domain-containing protein
841	SAK_0841	120	773	-3.05446	1.91313e-40	788259	788909	-	651	-	polar amino acid ABC transporter permease
842	SAK_0842	111	716	-3.33709	2.02659e-42	788921	789616	-	696	-	polar amino acid ABC transporter permease
843	SAK_0843	142	913	-2.5585	2.84903e-37	789629	790429	-	801	-	polar amino acid ABC transporter amino acid-binding protein
844	SAK_0844	108	696	-3.64237	5.3766e-46	790441	791196	-	756	-	polar amino acid ABC transporter ATP-binding protein
845	SAK_0845	92	594	-10.3041	4.79815e-56	791536	792246	+	711	-	DNA-binding response regulator
846	SAK_0846	207	1329	0.45905	0.000167732	792239	793588	+	1350	-	sensory box histidine kinase
847	SAK_0847	124	799	1.20909	3.83809e-18	793592	794401	+	810	-	metallo-beta-lactamase
848	SAK_0848	54	351	0.754804	0.00107136	794404	794772	+	369	-	hypothetical protein
849	SAK_0849	92	594	-8.56715	2.41521e-56	794948	795634	+	687	rnc	ribonuclease III
850	SAK_0850	515	3296	-1.00071	1.45066e-28	795642	799181	+	3540	smc	chromosome segregation protein SMC
851	SAK_0851	143	920	0.965613	7.8906e-13	799272	800069	+	798	-	Cof-like hydrolase
852	SAK_0852	152	977	0.519564	0.000230789	800069	800893	+	825	-	cof family hydrolase
853	SAK_0853	202	1297	-6.301	5.73802e-127	800893	802503	+	1611	ftsY	signal recognition particle-docking protein FtsY
854	SAK_0854	164	1054	2.6911	8.16746e-180	802540	803352	-	813	-	hypothetical protein
855	SAK_0855	158	1016	-0.33216	0.0333448	803352	804254	-	903	-	permease
856	SAK_0856	16	109	-1.10646	0.0356135	804260	804388	-	129	-	hypothetical protein
857	SAK_0857	140	901	0.242278	0.127761	804521	805564	+	1044	-	luciferase
858	SAK_0858	294	1884	0.60136	1.32148e-09	805669	807831	+	2163	-	S1 RNA-binding domain-containing protein
859	SAK_0859	80	518	-0.79874	0.000470434	807824	808252	+	429	-	hypothetical protein
860	SAK_0860	39	256	0.479808	0.0985905	808333	808596	+	264	-	PspC domain-containing protein
861	SAK_0861	16	109	-4.04506	2.94534e-09	808574	808708	+	135	-	hypothetical protein
862	SAK_0862	140	901	-10.4895	9.24897e-85	808824	809759	+	936	hprK	HPr kinase/phosphorylase
863	SAK_0863	134	862	1.15612	1.13286e-17	809752	810525	+	774	lgt	prolipoprotein diacylglyceryl transferase
864	SAK_0864	70	454	-2.06712	4.17621e-14	810540	810938	+	399	-	hypothetical protein
865	SAK_0865	64	415	-2.37228	6.77892e-16	810935	811366	+	432	-	hypothetical protein
866	SAK_0866	36	237	-0.667584	0.0498857	811407	811682	-	276	-	hypothetical protein
867	SAK_0867	126	811	0.242366	0.147753	812037	812948	+	912	-	U32 family peptidase
868	SAK_0868	178	1143	2.64955	3.04563e-186	813078	814364	+	1287	-	U32 family peptidase
869	SAK_0869	22	147	-1.72882	0.000398345	814491	814703	+	213	-	hypothetical protein
870	SAK_0870	144	926	4.18411	0	814827	815447	+	621	-	hypothetical protein
871	SAK_0871	224	1437	1.23351	3.96937e-33	815502	816842	-	1341	-	Mn2+/Fe2+ transporter
872	SAK_0872	168	1080	0.756258	4.03204e-09	817571	818680	+	1110	ribD	riboflavin biosynthesis protein RibD
873	SAK_0873	98	632	1.09871	6.5236e-12	818661	819311	+	651	ribE	riboflavin synthase subunit alpha
874	SAK_0874	186	1194	2.65709	3.66498e-196	819329	820522	+	1194	ribBA	3,4-dihydroxy-2-butanone-4-phosphate synthase
875	SAK_0875	78	505	-0.315516	0.162225	820537	821007	+	471	ribH	6,7-dimethyl-8-ribityllumazine synthase
876	SAK_0876	164	1054	-9.54631	2.00426e-99	821082	822572	-	1491	lysS	lysyl-tRNA synthetase
877	SAK_0877	136	875	-0.195577	0.25462	822747	823649	+	903	-	HAD-superfamily hydrolase
878	SAK_0878	96	620	-0.121691	0.55632	823685	824326	-	642	-	phosphoglycerate mutase
879	SAK_0879	80	518	-0.914154	7.52378e-05	824348	824821	-	474	-	YbaK/EbsC family protein
880	SAK_0880	108	696	0.459566	0.00680114	825116	825733	+	618	-	hypothetical protein
881	SAK_0881	126	811	-1.02799	2.69939e-08	825766	826614	-	849	-	glycosyl hydrolase
882	SAK_0882	92	594	0.243427	0.221058	826771	827295	+	525	-	hypothetical protein
883	SAK_0883	63	409	-0.400817	0.119214	827279	827668	+	390	-	lipoprotein
884	SAK_0884	267	1712	2.15989	1.19008e-156	827727	829526	-	1800	pepF	oligoendopeptidase F
885	SAK_0885	481	3078	2.38954	0	829735	832530	+	2796	ppc	phosphoenolpyruvate carboxylase
886	SAK_0886	212	1361	-4.08462	6.0425e-104	832636	833904	+	1269	-	cell cycle protein FtsW
887	SAK_0887	112	722	-10.5851	5.14275e-68	834256	835452	+	1197	tuf	elongation factor Tu
888	SAK_0888	72	466	-9.53974	4.59952e-44	835633	836391	+	759	tpiA	triosephosphate isomerase
889	SAK_0889	72	466	-11.5397	9.16346e-44	836568	837260	+	693	gpmA	phosphoglyceromutase
890	SAK_0890	360	2306	1.10315	1.2125e-40	837389	839434	+	2046	-	penicillin-binding protein 2b
891	SAK_0891	96	620	-2.45998	3.81592e-24	839449	840045	+	597	recR	recombination protein RecR
892	SAK_0892	153	984	-9.15727	7.82317e-93	840186	841232	+	1047	ddl	D-alanyl-alanine synthetase A
893	SAK_0893	205	1316	-8.28153	7.13482e-125	841379	842746	+	1368	murF	UDP-N-acetylmuramoyl-tripeptide--D-alanyl-D- alanine ligase
894	SAK_0894	227	1456	-2.84853	2.2567e-68	842933	844153	+	1221	-	major facilitator family transporter
895	SAK_0895	120	773	0.88778	2.67084e-09	844282	844968	+	687	-	hypothetical protein
896	SAK_0896	244	1565	-1.17868	1.63465e-18	845147	846685	+	1539	-	cell wall surface anchor family protein
897	SAK_0897	207	1329	0.94991	2.40339e-17	846862	848406	+	1545	prfC	peptide chain release factor 3
898	SAK_0898	69	447	-1.96547	7.88481e-13	848492	848872	+	381	-	hypothetical protein
899	SAK_0899	132	850	0.835296	5.23306e-09	848993	849727	+	735	-	amino acid ABC transporter ATP-binding protein
900	SAK_0900	124	799	0.390582	0.0154597	849720	850382	+	663	-	amino acid ABC transporter permease
901	SAK_0901	162	1041	0.988077	4.81916e-15	850398	851228	+	831	-	ABC transporter substrate-binding protein
902	SAK_0902	193	1239	0.608952	7.11214e-07	851463	853049	+	1587	-	DEAD/DEAH box helicase
903	SAK_0903	44	288	-1.11385	0.000467712	853234	853500	-	267	-	GIY-YIG domain-containing protein
904	SAK_0904	106	684	0.875304	3.81049e-08	853493	854257	-	765	-	hypothetical protein
905	SAK_0905	126	811	-9.75364	2.14055e-76	854392	855132	+	741	-	acyltransferase
906	SAK_0906	109	703	0.0498782	0.821675	855232	855885	+	654	-	competence protein ComE
907	SAK_0907	426	2727	-1.47054	2.45923e-45	855869	858106	+	2238	-	DNA internalization-related competence protein ComEC/Rec2
908	SAK_0908	152	977	-0.856595	2.24821e-07	858232	859041	+	810	-	Cof-like hydrolase
909	SAK_0909	178	1143	1.83394	1.48053e-68	859052	859996	+	945	-	LacI family sugar-binding transcriptional regulator
910	SAK_0910	192	1233	2.56713	4.48753e-183	860055	861047	-	993	-	hypothetical protein
911	SAK_0911	111	716	3.28894	4.88238e-227	861223	861951	+	729	-	hypothetical protein
912	SAK_0912	176	1131	-10.2326	2.65351e-106	862005	863042	+	1038	holA	DNA polymerase III subunit delta
913	SAK_0913	68	441	1.47341	3.10106e-16	863122	863730	+	609	sodA	superoxide dismutase
914	SAK_0914	142	913	-1.06684	1.08177e-09	864068	864919	+	852	-	BglG family transcriptional antiterminator
915	SAK_0915	336	2152	-1.67875	1.18051e-44	864912	866780	+	1869	bglF	PTS system beta-glucoside-specific transporter subunit IIABC
916	SAK_0916	237	1520	-0.937247	1.55185e-12	866797	868224	+	1428	-	glycosyl hydrolase
917	SAK_0917	190	1220	-0.219984	0.125599	868293	869387	-	1095	-	hypothetical protein
918	SAK_0918	195	1252	-1.38625	1.39859e-19	869554	870696	+	1143	-	glycerate kinase
919	SAK_0919	203	1303	0.112407	0.419221	870721	871977	+	1257	-	GntP family permease
920	SAK_0920	189	1214	-0.0470951	0.760444	872078	873142	+	1065	-	hypothetical protein
921	SAK_0921	64	415	1.50902	3.10213e-16	873197	873640	-	444	-	MarR family transcriptional regulator
922	SAK_0922	127	818	4.21847	0	873721	874749	-	1029	queA	S-adenosylmethionine--tRNA ribosyltransferase-isomerase
923	SAK_0923	102	658	-0.97302	1.79633e-06	874902	875582	+	681	-	hypothetical protein
924	SAK_0924	107	690	1.8288	1.37385e-41	875733	876434	+	702	nagB	glucosamine-6-phosphate isomerase
925	SAK_0925	165	1060	-1.19504	2.30081e-13	876506	877462	-	957	-	glutathione S-transferase domain-containing protein
926	SAK_0926	118	760	0.565438	0.000395991	877558	878277	+	720	-	RNA pseudouridine synthase
927	SAK_0927	228	1463	0.47888	3.46336e-05	878350	879501	+	1152	-	major facilitator family protein
928	SAK_0928	149	958	-1.31019	5.50447e-14	879553	880500	+	948	-	competence protein CoiA
929	SAK_0929	262	1680	0.609404	6.37985e-09	880516	882321	+	1806	pepB	group B oligopeptidase PepB
930	SAK_0930	106	684	-0.128124	0.522135	882516	883142	+	627	-	HAD-superfamily hydrolase
931	SAK_0931	93	601	0.333902	0.0797797	883252	883923	+	672	-	O-methyltransferase
932	SAK_0932	134	862	1.12137	1.34183e-16	883984	884913	+	930	prsA	foldase PrsA
933	SAK_0933	64	415	0.928356	5.09477e-06	885155	885640	+	486	-	hypothetical protein
934	SAK_0934	218	1399	-9.95478	1.83758e-131	885656	888274	+	2619	alaS	alanyl-tRNA synthetase
935	SAK_0935	130	837	1.08287	6.01168e-15	888356	889072	+	717	-	hypothetical protein
936	SAK_0936	180	1156	1.35886	1.62504e-33	889160	889978	+	819	-	glycosyl transferase
937	SAK_0937	44	288	-3.30261	9.91959e-18	890399	890692	+	294	-	hypothetical protein
938	SAK_0938	32	211	-1.98492	1.04525e-06	890737	890952	+	216	-	DNA-binding protein
939	SAK_0939	161	1035	-1.11801	9.97954e-12	890955	891713	+	759	-	hypothetical protein
940	SAK_0940	116	747	1.72187	9.4396e-39	891798	892361	-	564	-	hypothetical protein
941	SAK_0941	0	7	8.03163	2.72719e-104	892696	894147	+	1452	-	ISSag8, transposase
942	SAK_0942	136	875	-9.27802	1.13744e-82	894163	895122	-	960	nrdF	ribonucleotide-diphosphate reductase subunit beta
943	SAK_0943	350	2242	-10.1048	5.83867e-211	895325	897484	-	2160	-	ribonucleotide-diphosphate reductase subunit alpha
944	SAK_0944	18	122	-9.59784	7.35603e-12	897562	897786	-	225	-	glutaredoxin-like protein NrdH
945	SAK_0945	22	147	-8.87348	3.08608e-14	898169	898432	+	264	ptsH	phosphocarrier protein HPr
946	SAK_0946	201	1290	-6.32163	2.25541e-126	898437	900170	+	1734	ptsI	phosphoenolpyruvate-protein phosphotransferase
947	SAK_0947	169	1086	-7.1446	1.65256e-104	900320	901747	+	1428	gapN	glyceraldehyde-3-phosphate dehydrogenase
948	SAK_0948	204	1309	0.790086	8.5304e-12	901887	903140	+	1254	-	polysaccharide deacetylase
949	SAK_0949	192	1233	-2.53404	4.59706e-49	903173	904255	-	1083	-	DEAD/DEAH box helicase
950	SAK_0950	108	696	0.896445	1.05014e-08	904400	905029	+	630	udk	uridine kinase
951	SAK_0951	86	556	-2.40054	3.40092e-21	905116	905613	+	498	-	GAF domain-containing protein
952	SAK_0952	258	1654	-8.41253	1.24114e-156	905613	907277	+	1665	dnaX	DNA polymerase III subunits gamma and tau
953	SAK_0953	200	1284	-4.76735	4.13619e-118	907541	908476	-	936	-	biotin--protein ligase
954	SAK_0954	154	990	-6.1831	2.4731e-97	908661	909857	+	1197	metK	S-adenosylmethionine synthetase
955	SAK_0955	436	2791	-1.76358	2.90414e-62	910378	912639	+	2262	-	hypothetical protein
956	SAK_0956	97	626	-1.32981	7.11629e-10	912706	913251	+	546	-	hypothetical protein
957	SAK_0957	14	96	-0.337942	0.564674	913411	913539	+	129	-	hypothetical protein
958	SAK_0958	94	607	-0.0226808	0.949814	913647	914213	+	567	-	hypothetical protein
959	SAK_0959	105	677	0.301544	0.0964561	914210	914764	+	555	-	hypothetical protein
960	SAK_0960	197	1265	-1.67949	9.83402e-27	914768	916054	+	1287	-	ABC transporter ATP-binding protein
961	SAK_0961	124	799	-1.06008	1.31323e-08	916042	916710	+	669	-	hypothetical protein
962	SAK_0962	110	709	-0.330549	0.0800589	916794	917474	+	681	-	TENA/THI-4 family protein
963	SAK_0963	142	913	-0.777194	4.56442e-06	917476	918273	+	798	thiD	phosphomethylpyrimidine kinase
964	SAK_0964	110	709	-0.615876	0.00133928	918275	919045	+	771	thiM	hydroxyethylthiazole kinase
965	SAK_0965	98	632	-1.33001	6.90617e-10	919059	919730	+	672	thiE	thiamine-phosphate pyrophosphorylase
966	SAK_0966	200	1284	1.44457	8.18989e-43	919857	921116	+	1260	murA	UDP-N-acetylglucosamine 1-carboxyvinyltransferase
967	SAK_0967	76	492	0.350165	0.0936611	921200	921772	+	573	-	acetyltransferase
968	SAK_0968	202	1297	0.296356	0.0206128	921765	923048	+	1284	-	DRTGG domain/hypothetical protein
969	SAK_0969	106	684	-9.76945	2.0165e-64	923071	923931	+	861	map	methionine aminopeptidase
970	SAK_0970	156	1003	0.398663	0.00545394	923933	924853	+	921	-	ribonuclease BN
971	SAK_0971	82	530	-1.14658	7.62751e-07	924870	925325	-	456	-	GtrA family protein
972	SAK_0972	80	518	0.734402	9.66835e-05	925507	926016	+	510	-	hypothetical protein
973	SAK_0973	308	1974	-7.43155	4.74244e-189	926156	928114	+	1959	ligA	NAD-dependent DNA ligase LigA
974	SAK_0974	162	1041	-1.71351	4.39018e-23	928126	929145	+	1020	-	lipid kinase
975	SAK_0975	373	2389	0.902928	4.45458e-27	929149	931449	+	2301	pulA	pullulanase
976	SAK_0976	307	1967	0.329292	0.00123843	931655	933523	+	1869	glgB	glycogen branching protein
977	SAK_0977	172	1105	-0.173748	0.248618	933565	934704	+	1140	glgC	glucose-1-phosphate adenylyltransferase
978	SAK_0978	204	1309	1.30411	2.14607e-34	934694	935827	+	1134	glgD	glucose-1-phosphate adenylyltransferase, GlgD subunit
979	SAK_0979	224	1437	1.71536	1.58772e-72	935824	937254	+	1431	glgA	glycogen synthase
980	SAK_0980	16	109	-9.43738	1.11913e-10	937586	937786	+	201	atpE	ATP synthase F0F1 subunit C
981	SAK_0981	126	811	-6.3386	2.22757e-79	937819	938535	+	717	atpB	ATP synthase F0F1 subunit A
982	SAK_0982	76	492	-9.29477	1.86551e-46	938553	939050	+	498	atpF	ATP synthase F0F1 subunit B
983	SAK_0983	54	351	-7.54631	1.30224e-33	939050	939586	+	537	atpH	ATP synthase F0F1 subunit delta
984	SAK_0984	176	1131	-8.11708	1.66612e-107	939602	941107	+	1506	atpA	ATP synthase F0F1 subunit alpha
985	SAK_0985	134	862	-8.2568	9.04045e-82	941123	942004	+	882	atpG	ATP synthase F0F1 subunit gamma
986	SAK_0986	164	1054	-10.3943	3.97553e-99	942078	943484	+	1407	atpD	ATP synthase F0F1 subunit beta
987	SAK_0987	50	326	-11.0223	1.25896e-30	943497	943910	+	414	atpC	ATP synthase F0F1 subunit epsilon
988	SAK_0988	50	326	1.47975	1.81778e-12	943969	944205	+	237	-	hypothetical protein
989	SAK_0989	168	1080	1.65475	3.40422e-50	944268	945539	+	1272	murA	UDP-N-acetylglucosamine 1-carboxyvinyltransferase
990	SAK_0990	38	249	1.41453	6.76552e-09	945541	945732	+	192	-	hypothetical protein
991	SAK_0991	142	913	2.4499	5.00902e-119	945807	946664	+	858	endA	DNA-entry nuclease
992	SAK_0992	119	767	-8.34991	8.39828e-73	946956	947996	+	1041	pheS	phenylalanyl-tRNA synthetase subunit alpha
993	SAK_0993	86	556	2.1627	5.18179e-52	948079	948600	+	522	-	acetyltransferase
994	SAK_0994	342	2191	-9.18702	9.24363e-207	948654	951059	+	2406	pheT	phenylalanyl-tRNA synthetase subunit beta
995	SAK_0995	112	722	-0.156422	0.415571	951128	952030	-	903	-	hypothetical protein
996	SAK_0996	523	3347	-2.66438	5.18996e-141	952208	955441	+	3234	rexB	exonuclease RexB
997	SAK_0997	584	3736	-1.48134	2.53107e-62	955431	959054	+	3624	rexA	exonuclease RexA
998	SAK_0998	149	958	1.03125	2.97025e-15	959067	959984	+	918	-	magnesium/cobalt transporter CorA
999	SAK_0999	208	1335	-3.07571	4.78663e-70	960017	961393	-	1377	trmE	tRNA modification GTPase TrmE
1000	SAK_1000	255	1635	-0.376576	0.00199229	961521	963431	+	1911	-	ABC transporter ATP-binding protein
1001	SAK_1001	121	779	0.324828	0.051462	963581	964549	+	969	-	acetoin dehydrogenase, TPP-dependent, E1 component subunit alpha
1002	SAK_1002	132	850	0.388203	0.0133369	964624	965622	+	999	-	acetoin dehydrogenase, TPP-dependent, E1 component subunit beta
1003	SAK_1003	166	1067	0.0206426	0.93509	965749	967137	+	1389	-	branched-chain alpha-keto acid dehydrogenase subunit E2
1004	SAK_1004	222	1424	-1.0017	3.93358e-13	967197	968954	+	1758	-	acetoin dehydrogenase, TPP-dependent, E3 component, dihydrolipoamide dehydrogenase
1005	SAK_1005	140	901	-0.670484	6.94332e-05	969052	970041	+	990	lplA	lipoate-protein ligase A
1006	SAK_1006	140	901	-9.31954	4.68827e-85	970149	970934	-	786	-	glutamine amidotransferase domain-containing protein
1007	SAK_1007	238	1527	-8.79135	2.43476e-144	970934	972277	-	1344	-	mur ligase
1008	SAK_1008	122	786	-9.9705	5.29354e-74	972417	973268	+	852	-	hypothetical protein
1009	SAK_1009	174	1118	1.32429	1.27293e-30	973271	974230	+	960	-	hypothetical protein
1010	SAK_1010	189	1214	-9.91977	4.24766e-114	974284	975636	+	1353	glmM	phosphoglucosamine mutase
1011	SAK_1011	66	428	0.822998	5.83599e-05	975759	976130	+	372	-	hypothetical protein
1012	SAK_1012	60	390	1.28659	8.38564e-11	976155	976535	+	381	-	hypothetical protein
1013	SAK_1013	184	1182	2.61415	4.7038e-185	976627	977757	+	1131	-	coproporphyrinogen III oxidase
1014	SAK_1014	138	888	1.9582	2.49815e-63	977761	978498	+	738	-	thioesterase
1015	SAK_1015	138	888	3.70574	0	978499	979269	+	771	-	HAD family hydrolase
1016	SAK_1016	132	850	1.27911	7.95137e-22	979244	979915	+	672	-	hypothetical protein
1017	SAK_1017	676	4324	1.21911	2.79001e-94	980303	984415	+	4113	-	hypothetical protein
1018	SAK_1018	121	779	-0.749758	4.79288e-05	984417	985286	+	870	cas1	CRISPR-associated Cas1 family protein
1019	SAK_1019	60	390	2.14365	6.646e-36	985283	985624	+	342	-	CRISPR-associated Cas2 family protein
1020	SAK_1020	114	735	4.22096	0	985611	986276	+	666	-	hypothetical protein
1021	SAK_1021	52	339	2.06427	1.82671e-28	987960	988376	+	417	ndk	nucleoside diphosphate kinase
1022	SAK_1022	256	1642	0.852695	7.16249e-17	988512	990344	+	1833	lepA	GTP-binding protein LepA
1023	SAK_1023	333	2133	-2.91184	1.18455e-102	991064	993223	+	2160	-	hypothetical protein
1024	SAK_1024	98	632	0.728951	1.73109e-05	993347	993982	+	636	-	HD domain-containing protein
1025	SAK_1025	62	403	-1.06627	5.54424e-05	993991	994455	+	465	-	acetyltransferase
1026	SAK_1026	52	339	3.09787	2.0599e-89	994455	994889	+	435	msrB	methionine sulfoxide reductase B
1027	SAK_1027	436	2791	-1.23342	1.33228e-34	995041	997833	+	2793	-	cation transporter HAD ATPase
1028	SAK_1028	212	1361	0.604719	2.58445e-07	997833	998936	+	1104	-	hypothetical protein
1029	SAK_1029	122	786	1.32848	4.98928e-22	999057	999695	-	639	-	hexapaptide repeat-containing transferase
1030	SAK_1030	68	441	-5.5758	2.30424e-44	999967	1000313	-	347	-	-
1031	SAK_1031	110	709	-0.815655	2.95897e-05	1000406	1001017	+	612	-	hypothetical protein
1032	SAK_1032	178	1143	0.0767252	0.620857	1001054	1001836	-	783	-	hypothetical protein
1033	SAK_1033	114	735	-0.60248	0.00123362	1001848	1002546	-	699	-	ABC transporter ATP-binding protein
1034	SAK_1034	46	300	-0.904503	0.00287658	1002547	1002915	-	369	-	GntR family transcriptional regulator
1035	SAK_1035	530	3391	-8.25274	0	1003060	1006164	+	3105	dnaE	DNA polymerase III DnaE
1036	SAK_1036	112	722	-7.92217	6.51392e-69	1006245	1007267	+	1023	pfkA	6-phosphofructokinase
1037	SAK_1037	192	1233	-10.135	6.91066e-116	1007316	1008818	+	1503	pyk	pyruvate kinase
1038	SAK_1038	96	620	-0.861039	4.13117e-05	1008989	1009546	+	558	lepB	signal peptidase I
1039	SAK_1039	30	198	-1.27897	0.00100397	1009560	1009703	-	144	-	hypothetical protein
1040	SAK_1040	279	1788	-9.39173	1.22783e-168	1009815	1011629	+	1815	glmS	glucosamine--fructose-6-phosphate aminotransferase
1041	SAK_1041	56	364	0.166477	0.540384	1011792	1012121	+	330	phnA	PhnA protein
1042	SAK_1042	124	799	0.746685	7.01781e-07	1012256	1012897	+	642	-	polar amino acid ABC transporter permease
1043	SAK_1043	90	581	-0.472925	0.0242553	1012907	1013536	+	630	-	polar amino acid ABC transporter ATP-binding protein
1044	SAK_1044	168	1080	0.686438	1.26326e-07	1013550	1014383	+	834	-	polar amino acid ABC transporter amino acid-binding protein
1045	SAK_1045	28	185	-1.28903	0.0018006	1014467	1014700	-	234	rpsT	30S ribosomal protein S20
1046	SAK_1046	181	1163	-1.25362	1.28366e-15	1014769	1015689	-	921	coaA	pantothenate kinase
1047	SAK_1047	106	684	1.83389	1.78767e-41	1015795	1016385	+	591	-	methyltransferase domain-containing protein
1048	SAK_1048	52	339	0.0326485	0.957396	1016711	1017100	+	390	cdd	cytidine deaminase
1049	SAK_1049	148	952	-0.413948	0.0104641	1017165	1018214	+	1050	-	Bmp family membrane protein
1050	SAK_1050	212	1361	0.723636	2.86162e-10	1018359	1019894	+	1536	-	carbohydrate ABC transporter periplasmic-binding protein
1051	SAK_1051	174	1118	0.340662	0.0129866	1019887	1020948	+	1062	-	carbohydrate ABC transporter permease
1052	SAK_1052	159	1022	-0.860066	1.03727e-07	1020950	1021906	+	957	-	carbohydrate ABC transporter permease
1053	SAK_1053	198	1271	-1.68276	4.21293e-27	1022111	1023481	+	1371	nox	NADH oxidase, water-forming
1054	SAK_1054	124	799	-1.72231	4.07837e-18	1023602	1024591	-	990	ldh	L-lactate dehydrogenase
1055	SAK_1055	370	2370	-10.3002	5.56928e-223	1024830	1027289	+	2460	gyrA	DNA gyrase subunit A
1056	SAK_1056	106	684	-3.47667	1.29066e-42	1027296	1028039	+	744	-	sortase
1057	SAK_1057	56	364	-1.65337	2.35664e-08	1028055	1028468	+	414	-	glyoxylase
1058	SAK_1058	181	1163	-0.408044	0.00492343	1028621	1029583	+	963	-	hypothetical protein
1059	SAK_1059	178	1143	0.179244	0.209255	1029646	1030773	-	1128	-	Na+/H+ antiporter
1060	SAK_1060	0	7	7.65921	4.79908e-79	1031033	1031416	+	384	-	IS1381 transposase A
1061	SAK_1061	0	7	6.57675	5.32848e-35	1031449	1031838	+	390	-	IS1381 transposase B
1062	SAK_1062	199	1277	-2.93713	1.14248e-62	1031904	1033466	-	1563	guaA	GMP synthase
1063	SAK_1063	114	735	-0.424741	0.0219273	1033679	1034377	+	699	-	GntR family transcriptional regulator
1064	SAK_1064	178	1143	2.06747	1.36457e-93	1034491	1035825	+	1335	gid	tRNA (uracil-5-)-methyltransferase Gid
1065	SAK_1065	146	939	-0.134901	0.424855	1035903	1036646	+	744	-	acetyltransferase
1066	SAK_1066	140	901	3.19468	5.73284e-260	1036779	1037627	+	849	-	NPLA family lipoprotein
1067	SAK_1067	77	498	2.56811	6.96132e-75	1037659	1038147	-	489	-	hypothetical protein
1068	SAK_1068	218	1399	-1.87974	3.91641e-35	1038313	1039275	+	963	-	nisin resistance protein Nsr
1069	SAK_1069	107	690	-1.77501	1.37093e-16	1039301	1040053	+	753	-	ABC transporter ATP-binding protein
1070	SAK_1070	416	2663	-0.667551	7.09867e-12	1040055	1042010	+	1956	-	ABC transporter permease
1071	SAK_1071	122	786	-0.514352	0.00405971	1042120	1042788	+	669	-	DNA-binding response regulator
1072	SAK_1072	178	1143	-0.122493	0.423329	1042785	1043723	+	939	-	sensor histidine kinase
1073	SAK_1073	196	1258	-1.76251	8.84375e-29	1043766	1044836	-	1071	xerS	site-specific tyrosine recombinase XerS
1074	SAK_1074	279	1788	2.18633	4.29333e-169	1045289	1046950	+	1662	-	ABC transporter substrate-binding protein
1075	SAK_1075	144	926	0.363099	0.0152167	1046983	1047756	-	774	-	hypothetical protein
1076	SAK_1076	106	684	-12.0914	4.01283e-64	1047746	1048432	-	687	satD	satD protein
1077	SAK_1077	184	1182	-4.60053	1.77371e-104	1048499	1050064	-	1566	ffh	signal recognition particle protein
1078	SAK_1078	54	351	-1.22739	2.27976e-05	1050082	1050390	-	309	-	DNA-binding protein
1079	SAK_1079	251	1610	1.00169	2.58864e-23	1050503	1051816	-	1314	ciaH	sensor histidine kinase CiaH
1080	SAK_1080	91	588	-0.522537	0.0121958	1051800	1052480	-	681	ciaR	DNA-binding response regulator CiaR
1081	SAK_1081	397	2542	1.09224	1.12223e-43	1052642	1055191	-	2550	pepN	aminopeptidase
1082	SAK_1082	84	543	-2.79352	1.29658e-25	1055337	1055990	-	654	phoU	phosphate transport system regulatory protein PhoU
1083	SAK_1083	88	569	-7.65572	3.01047e-54	1056024	1056581	-	558	-	phosphate ABC transporter ATP-binding protein
1084	SAK_1084	116	747	-9.63532	2.07422e-70	1056794	1057597	-	804	pstB	phosphate transporter ATP-binding protein
1085	SAK_1085	132	850	-9.08327	2.84673e-80	1057609	1058496	-	888	pstA	phosphate ABC transporter permease
1086	SAK_1086	138	888	-10.8839	1.44542e-83	1058486	1059403	-	918	pstC	phosphate ABC transporter permease
1087	SAK_1087	118	760	-9.9228	1.31059e-71	1059449	1060309	-	861	-	phosphate ABC transporter substrate-binding protein
1088	SAK_1088	180	1156	-0.859302	1.37443e-08	1060494	1061804	-	1311	-	NOL1/NOP2/sun family RNA methylase
1089	SAK_1089	110	709	1.32009	9.95428e-20	1061872	1062603	-	732	-	inositol monophosphatase
1090	SAK_1090	52	339	0.37852	0.141763	1062626	1062907	-	282	-	hypothetical protein
1091	SAK_1091	64	415	-1.6632	1.6109e-09	1062900	1063313	-	414	spxA	Spx family transcriptional regulator
1092	SAK_1092	151	971	-9.13841	1.22322e-91	1063356	1064288	-	933	ribF	bifunctional riboflavin kinase/FMN adenylyltransferase
1093	SAK_1093	146	939	2.14357	7.74362e-85	1064301	1065185	-	885	truB	tRNA pseudouridine synthase B
1094	SAK_1094	85	549	0.863614	1.20966e-06	1065277	1065708	-	432	-	acetyltransferase
1095	SAK_1095	181	1163	2.01588	5.76402e-89	1065721	1066992	-	1272	-	hypothetical protein
1096	SAK_1096	94	607	2.56272	2.32958e-90	1067026	1067616	-	591	-	hypothetical protein
1097	SAK_1097	154	990	0.556976	6.34964e-05	1067723	1068601	-	879	-	CAAX amino terminal protease
1098	SAK_1098	510	3264	-2.14283	1.21072e-98	1068707	1071337	-	2631	-	ABC transporter permease
1099	SAK_1099	110	709	0.569701	0.000530191	1071349	1072050	-	702	-	ABC transporter ATP-binding protein
1100	SAK_1100	310	1986	-0.134206	0.226222	1072187	1074307	-	2121	topA	DNA topoisomerase I
1101	SAK_1101	158	1016	0.379546	0.00785678	1074402	1075244	-	843	-	DNA processing protein DprA
1102	SAK_1102	158	1016	1.17985	1.33826e-21	1075382	1076410	-	1029	-	iron ABC transporter substrate-binding protein
1103	SAK_1103	138	888	0.663644	4.1367e-06	1076472	1077233	-	762	-	iron ABC transporter ATP-binding protein
1104	SAK_1104	208	1335	0.397154	0.00126657	1077230	1078204	-	975	-	iron chelate uptake ABC transporter permease
1105	SAK_1105	175	1124	0.956872	4.33981e-15	1078201	1079163	-	963	-	iron chelate uptake ABC transporter permease
1106	SAK_1106	76	492	0.390326	0.0638331	1079402	1079950	-	549	-	maltose O-acetyltransferase
1107	SAK_1107	116	747	1.1211	1.55817e-14	1079971	1080732	-	762	rnhB	ribonuclease HII
1108	SAK_1108	129	830	-10.7873	3.46661e-78	1080719	1081570	-	852	rbgA	ribosomal biogenesis GTPase
1109	SAK_1109	64	415	-2.63757	3.37477e-18	1081846	1082418	-	573	-	hypothetical protein
1110	SAK_1110	247	1584	-0.334364	0.00694402	1082619	1084103	-	1485	cstA	carbon starvation protein CstA
1111	SAK_1111	136	875	0.216945	0.181061	1084259	1084993	-	735	-	DNA-binding response regulator
1112	SAK_1112	305	1954	1.632	9.50418e-87	1085005	1086744	-	1740	-	sensor histidine kinase
1113	SAK_1113	37	243	-0.670064	0.0468547	1087720	1088094	-	375	-	hypothetical protein
1114	SAK_1114	12	83	-3.5585	1.76527e-06	1088185	1088328	-	144	-	hypothetical protein
1115	SAK_1115	41	268	1.62491	6.45369e-13	1088525	1088818	-	294	-	hypothetical protein
1116	SAK_1116	177	1137	1.31318	1.55636e-30	1088829	1089479	-	651	-	hypothetical protein
1117	SAK_1117	108	696	1.61714	4.528e-31	1089485	1090321	-	837	-	hypothetical protein
1118	SAK_1118	65	422	-0.0701279	0.80944	1090513	1090827	-	315	-	hypothetical protein
1119	SAK_1119	134	862	0.741159	2.92728e-07	1090856	1091401	-	546	-	hypothetical protein
1120	SAK_1120	157	1009	-0.204031	0.196859	1091407	1092693	-	1287	-	hypothetical protein
1121	SAK_1121	39	256	0.76643	0.00491481	1092693	1093049	-	357	-	hypothetical protein
1122	SAK_1122	40	262	3.59909	8.90705e-113	1093058	1093393	-	336	-	hypothetical protein
1123	SAK_1123	645	4126	0.154834	0.0334495	1093406	1097815	-	4410	-	DNA translocase FtsK
1124	SAK_1124	206	1322	1.83038	9.33228e-79	1097822	1099099	-	1278	-	hypothetical protein
1125	SAK_1125	58	377	-1.19501	1.68625e-05	1099099	1099341	-	243	-	hypothetical protein
1126	SAK_1126	78	505	-2.30497	4.67375e-18	1099325	1099798	-	474	-	hypothetical protein
1127	SAK_1127	543	3474	2.40276	0	1099807	1102824	-	3018	-	phage infection protein
1128	SAK_1128	25	166	1.33389	1.19364e-05	1102906	1103196	-	291	-	hypothetical protein
1129	SAK_1129	24	160	-0.489945	0.252855	1103363	1103653	-	291	-	hypothetical protein
1130	SAK_1130	142	913	-1.07099	7.02979e-10	1103770	1104552	-	783	-	hypothetical protein
1131	SAK_1131	62	403	0.083787	0.789625	1104549	1104872	-	324	-	hypothetical protein
1132	SAK_1132	520	3327	-0.635379	2.39124e-13	1104999	1108181	-	3183	carB	carbamoyl phosphate synthase large subunit
1133	SAK_1133	151	971	-0.603488	0.000211145	1108212	1109288	-	1077	carA	carbamoyl phosphate synthase small subunit
1134	SAK_1134	140	901	-2.21334	1.39621e-29	1109302	1110225	-	924	pyrB	aspartate carbamoyltransferase
1135	SAK_1135	185	1188	0.359596	0.00642371	1110390	1111682	-	1293	pyrC	dihydroorotase
1136	SAK_1136	96	620	-1.71142	4.58178e-14	1111694	1112323	-	630	pyrE	orotate phosphoribosyltransferase
1137	SAK_1137	100	645	-0.227176	0.264975	1112336	1113037	-	702	pyrF	orotidine 5'-phosphate decarboxylase
1138	SAK_1138	230	1475	0.325325	0.00602726	1113250	1114470	-	1221	-	hypothetical protein
1139	SAK_1139	219	1405	1.2258	6.16854e-32	1114522	1116063	-	1542	-	ABC transporter ATP-binding protein
1140	SAK_1140	34	224	0.951255	0.000636151	1116194	1116532	-	339	-	ATP cone domain-containing protein
1141	SAK_1141	152	977	0.14842	0.342656	1116702	1117778	-	1077	asd	aspartate-semialdehyde dehydrogenase
1142	SAK_1142	87	562	-2.44302	5.61842e-22	1117985	1119025	-	1041	-	fibrinogen-binding protein
1143	SAK_1143	284	1820	0.231564	0.0342022	1119716	1121191	-	1476	-	cardiolipin synthase
1144	SAK_1144	250	1603	0.817214	4.0363e-15	1121430	1123100	-	1671	fhs	formate--tetrahydrofolate ligase
1145	SAK_1145	162	1041	0.759764	6.26967e-09	1123189	1124208	-	1020	lplA	lipoate-protein ligase A
1146	SAK_1146	122	786	0.0518671	0.814975	1124235	1125113	-	879	-	hypothetical protein
1147	SAK_1147	132	850	0.693	2.5109e-06	1125082	1125900	-	819	-	hypothetical protein
1148	SAK_1148	46	300	-2.5079	9.98408e-13	1125893	1126225	-	333	-	GcvH family protein
1149	SAK_1149	148	952	3.4231	0	1126254	1127240	-	987	-	luciferase
1150	SAK_1150	176	1131	2.11345	4.56743e-98	1127237	1128436	-	1200	-	FAD/FMN-binding oxidoreductase
1151	SAK_1151	140	901	-0.287954	0.0836938	1128433	1129266	-	834	-	hypothetical protein
1152	SAK_1152	114	735	-2.78814	8.02179e-34	1129405	1130106	+	702	coaB	phosphopantothenate--cysteine ligase
1153	SAK_1153	97	626	-0.399522	0.0490428	1130099	1130641	+	543	coaC	phosphopantothenoylcysteine decarboxylase
1154	SAK_1154	108	696	-2.87255	6.99182e-34	1130687	1131259	+	573	-	hypothetical protein
1155	SAK_1155	218	1399	-8.95478	4.62249e-132	1131369	1133087	+	1719	-	phosphoglucomutase/phosphomannomutase
1156	SAK_1156	308	1974	0.861494	1.95267e-20	1133362	1135095	-	1734	-	ABC transporter permease/ATP-binding protein
1157	SAK_1157	290	1859	1.07162	6.67014e-31	1135096	1136814	-	1719	-	ABC transporter permease/ATP-binding protein
1158	SAK_1158	118	760	1.23429	3.61324e-18	1136826	1137428	-	603	-	hypothetical protein
1159	SAK_1159	124	799	-0.684976	0.000146817	1137430	1138407	-	978	-	hypothetical protein
1160	SAK_1160	170	1092	1.01082	1.68486e-16	1138412	1139668	-	1257	glyA	serine hydroxymethyltransferase
1161	SAK_1161	84	543	-9.43738	2.97867e-51	1139760	1140356	-	597	-	Sua5/YciO/YrdC/YwlC family protein
1162	SAK_1162	139	894	-1.01363	6.57011e-09	1140349	1141179	-	831	-	HemK family modification methylase
1163	SAK_1163	130	837	-9.57598	8.77318e-79	1141179	1142258	-	1080	prfA	peptide chain release factor 1
1164	SAK_1164	74	479	-0.064019	0.798557	1142293	1142862	-	570	tdk	thymidine kinase
1165	SAK_1165	22	147	1.00611	0.00362219	1143000	1143182	+	183	-	4-oxalocrotonate tautomerase
1166	SAK_1166	152	977	-0.703044	1.59209e-05	1143322	1144269	+	948	-	ApbE family protein
1167	SAK_1167	90	581	-0.422039	0.0428977	1144287	1144889	+	603	-	NADPH-dependent FMN reductase domain-containing protein
1168	SAK_1168	198	1271	1.90847	3.15117e-84	1144913	1146148	+	1236	-	NADPH-dependent FMN reductase domain-containing protein
1169	SAK_1169	146	939	-0.21979	0.178696	1146247	1147035	+	789	-	formate/nitrite transporter family protein
1170	SAK_1170	228	1463	1.93254	5.8148e-100	1147130	1148404	-	1275	pbuX	xanthine permease
1171	SAK_1171	86	556	-0.158954	0.47074	1148404	1148985	-	582	xpt	xanthine phosphoribosyltransferase
1172	SAK_1172	150	965	0.409919	0.00473953	1149240	1150223	-	984	guaC	guanosine 5'-monophosphate oxidoreductase
1173	SAK_1173	236	1514	2.77739	3.21522e-283	1150426	1151766	-	1341	-	drug:H+ antiporter-2 (DHA2) family protein
1174	SAK_1174	131	843	-0.866343	1.37672e-06	1152058	1152729	+	672	-	hypothetical protein
1175	SAK_1175	349	2235	0.839458	8.78512e-22	1152800	1154800	-	2001	-	K+ uptake permease (KUP) family protein
1176	SAK_1176	114	735	0.615569	0.000137623	1154935	1155696	-	762	-	short chain dehydrogenase/reductase oxidoreductase
1177	SAK_1177	125	805	-0.0268417	0.90682	1155758	1156750	-	993	eutD	phosphotransacetylase
1178	SAK_1178	155	997	1.36688	1.95653e-29	1156776	1157660	-	885	-	ribosomal large subunit pseudouridine synthase A
1179	SAK_1179	148	952	-9.56908	1.53106e-89	1157657	1158484	-	828	ppnK	inorganic polyphosphate/ATP-NAD kinase
1180	SAK_1180	88	569	-0.785358	0.000304455	1158468	1159139	-	672	-	RelA/SpoT domain-containing protein
1181	SAK_1181	92	594	0.255266	0.193931	1159249	1159839	+	591	-	hypothetical protein
1182	SAK_1182	146	939	-1.24409	1.08869e-12	1160015	1160989	+	975	prs	ribose-phosphate pyrophosphokinase
1183	SAK_1183	166	1067	-4.49044	1.85989e-91	1160993	1162108	+	1116	-	cysteine desulfurase
1184	SAK_1184	66	428	2.17447	6.74707e-41	1162110	1162457	+	348	-	hypothetical protein
1185	SAK_1185	104	671	-2.90934	3.04308e-33	1162618	1163250	+	633	-	redox-sensing transcriptional repressor Rex
1186	SAK_1186	116	747	-1.85286	7.18923e-19	1163263	1163943	-	681	radC	DNA repair protein RadC
1187	SAK_1187	200	1284	0.858763	1.06682e-13	1164039	1165172	-	1134	-	hypothetical protein
1188	SAK_1188	225	1444	0.806381	1.97626e-13	1165263	1166699	-	1437	arb	6-phospho-beta-glucosidase
1189	SAK_1189	112	722	-0.544384	0.00366959	1166862	1167476	-	615	-	GDSL family lipase/acylhydrolase
1190	SAK_1190	142	913	-0.000258073	1	1167577	1168398	-	822	-	Cof-like hydrolase
1191	SAK_1191	198	1271	-0.157014	0.267023	1169022	1169951	+	930	-	AraC family transcriptional regulator
1192	SAK_1192	282	1808	1.45284	1.49461e-60	1170008	1171540	-	1533	-	chloride channel (ClC) family protein
1193	SAK_1193	184	1182	0.910884	2.65469e-14	1171649	1172722	-	1074	potD	spermidine/putrescine ABC transporter spermidine/putrescine-binding protein
1194	SAK_1194	158	1016	1.9048	2.58812e-67	1172715	1173491	-	777	potC	spermidine/putrescine ABC transporter permease PotC
1195	SAK_1195	150	965	0.475076	0.000957166	1173488	1174282	-	795	potB	spermidine/putrescine ABC transporter permease PotB
1196	SAK_1196	158	1016	-0.77672	1.32314e-06	1174266	1175420	-	1155	potA	spermidine/putrescine ABC transporter ATP-binding protein
1197	SAK_1197	125	805	-8.86776	4.26859e-76	1175469	1176371	-	903	murB	UDP-N-acetylenolpyruvoylglucosamine reductase
1198	SAK_1198	80	518	-10.1048	7.46784e-49	1176515	1177003	-	489	folK	2-amino-4-hydroxy-6- hydroxymethyldihydropteridine pyrophosphokinase
1199	SAK_1199	56	364	-8.1828	8.28479e-35	1177000	1177362	-	363	folB	dihydroneopterin aldolase
1200	SAK_1200	122	786	-8.0445	6.67364e-75	1177364	1178167	-	804	folP	dihydropteroate synthase
1201	SAK_1201	70	454	-8.04023	3.63028e-43	1178171	1178734	-	564	folE	GTP cyclohydrolase I
1202	SAK_1202	223	1431	-9.83534	9.25831e-135	1178753	1180015	-	1263	folC	folylpolyglutamate synthase
1203	SAK_1203	178	1143	-0.501414	0.000705375	1180017	1180904	-	888	rarD	rarD protein
1204	SAK_1204	124	799	0.0867805	0.666618	1180891	1181757	-	867	thrB	homoserine kinase
1205	SAK_1205	211	1354	0.908629	3.85137e-16	1181759	1183042	-	1284	hom	homoserine dehydrogenase
1206	SAK_1206	127	818	1.26744	1.24219e-20	1183219	1184106	+	888	-	polysaccharide deacetylase
1207	SAK_1207	104	671	-1.06064	2.03756e-07	1184129	1184866	-	738	-	glycine betaine transporter OpuD, interruption-C
1208	SAK_1208	0	7	6.64973	6.04468e-37	1184888	1185277	-	390	-	IS1381 transposase B
1209	SAK_1209	2	19	5.96259	2.24765e-63	1185310	1185693	-	384	-	IS1381 transposase A
1210	SAK_1210	126	811	0.763048	2.81732e-07	1185698	1186537	-	840	-	-
1211	SAK_1211	208	1335	0.793499	4.36164e-12	1186680	1188056	-	1377	-	aldehyde dehydrogenase
1212	SAK_1212	188	1207	0.556976	9.53231e-06	1188130	1189137	-	1008	-	hypothetical protein
1213	SAK_1213	100	645	1.93585	4.72366e-45	1189245	1189931	-	687	-	hypothetical protein
1214	SAK_1214	234	1501	-1.86394	3.02505e-37	1190350	1191693	+	1344	-	-
1215	SAK_1215	35	230	-3.31039	2.80956e-14	1191853	1192041	+	189	-	-
1216	SAK_1216	108	696	-2.65049	3.09803e-30	1192141	1192674	+	534	-	hypothetical protein
1217	SAK_1217	74	479	0.0848251	0.741557	1192750	1193244	-	495	tpx	thiol peroxidase
1218	SAK_1218	116	747	1.00297	1.47905e-11	1193317	1193976	-	660	-	hypothetical protein
1219	SAK_1219	130	837	2.96252	7.13173e-191	1193976	1194738	-	763	-	-
1220	SAK_1220	90	581	-3.81879	5.13644e-41	1194743	1195384	-	642	-	transcriptional regulator
1221	SAK_1221	57	371	-1.28903	5.442e-06	1195548	1196099	-	552	-	alkaline shock protein 23
1222	SAK_1222	20	134	0.880735	0.0177069	1196121	1196318	-	198	-	hypothetical protein
1223	SAK_1223	53	345	1.12462	2.18683e-07	1196365	1196907	-	543	-	alkaline shock protein 23
1224	SAK_1224	24	160	-0.328435	0.463398	1196963	1197157	-	195	-	hypothetical protein
1225	SAK_1225	108	696	1.96555	2.16886e-50	1197167	1197748	-	582	-	hypothetical protein
1226	SAK_1226	20	134	1.18777	0.000697761	1197763	1198011	-	249	-	transglycosylase associated protein
1227	SAK_1227	21	141	1.75671	1.2901e-08	1198059	1198304	-	246	-	transglycosylase associated protein
1228	SAK_1228	370	2370	-2.63548	1.12438e-98	1198715	1200994	-	2280	pcrA	ATP-dependent DNA helicase PcrA
1229	SAK_1229	56	364	2.18543	1.81891e-35	1201100	1201486	-	387	-	hypothetical protein
1230	SAK_1230	232	1488	0.293075	0.0139057	1201619	1202944	-	1326	uraA	uracil permease
1231	SAK_1231	228	1463	-0.609331	3.40909e-06	1203540	1204886	+	1347	-	amino acid carrier protein
1232	SAK_1232	248	1590	1.52169	9.65662e-60	1204949	1206184	+	1236	-	cation diffusion facilitator (CDF) family protein
1233	SAK_1233	80	518	-0.597007	0.00876914	1206343	1206735	+	393	-	hypothetical protein
1234	SAK_1234	142	913	0.614497	1.76771e-05	1206716	1207411	+	696	-	hypothetical protein
1235	SAK_1235	100	645	-0.766738	0.000157259	1207480	1208103	+	624	-	hypothetical protein
1236	SAK_1236	8	58	1.46885	0.00510358	1208372	1208443	-	72	-	tRNA-Arg
1237	SAK_1237	105	677	-9.49287	7.92657e-64	1208516	1209718	-	1203	rpsA	30S ribosomal protein S1
1238	SAK_1238	2	19	-1.84741	0.238822	1209841	1209915	-	75	-	tRNA-Gln
1239	SAK_1239	1	13	-2.76495	0.146411	1209921	1210001	-	81	-	tRNA-Tyr
1240	SAK_1240	34	224	1.20774	6.51938e-06	1210062	1210292	-	231	-	hypothetical protein
1241	SAK_1241	150	965	1.43509	5.04087e-32	1210375	1211397	-	1023	ilvE	branched-chain amino acid aminotransferase
1242	SAK_1242	386	2472	-3.40501	7.12832e-148	1211510	1213969	-	2460	parC	DNA topoisomerase IV subunit A
1243	SAK_1243	280	1795	-9.89938	6.19346e-169	1214103	1216031	-	1929	parE	DNA topoisomerase IV subunit B
1244	SAK_1244	124	799	-10.7307	3.34638e-75	1216181	1216804	+	624	-	glycerol-3-phosphate acyltransferase PlsY
1245	SAK_1245	92	594	0.0279259	0.931263	1216842	1217495	-	654	ung	uracil-DNA glycosylase
1246	SAK_1246	82	530	2.03462	3.09334e-42	1217594	1218079	-	486	-	hypothetical protein
1247	SAK_1247	225	1444	2.17594	4.78383e-135	1218193	1219434	-	1242	neuA	N-acylneuraminate cytidylyltransferase
1248	SAK_1248	122	786	1.68914	8.70434e-39	1219445	1220074	-	630	neuD	neuD protein
1249	SAK_1249	176	1131	1.55969	1.95426e-45	1220071	1221225	-	1155	neuC	UDP-N-acetylglucosamine-2-epimerase NeuC
1250	SAK_1250	152	977	0.383156	0.00860979	1221302	1222327	-	1026	neuB	N-acetyl neuramic acid synthetase NeuB
1251	SAK_1251	314	2012	1.00568	4.57108e-29	1222327	1223727	-	1401	cpsL	polysaccharide biosynthesis protein CpsL
1252	SAK_1252	200	1284	1.71709	3.9492e-65	1223724	1224680	-	957	-	capsular polysaccharide biosynthesis protein CpsK
1253	SAK_1253	222	1424	1.62274	9.57993e-63	1224764	1225711	-	948	-	capsular polysaccharide biosynthesis protein CpsJ
1254	SAK_1254	192	1233	2.09672	1.42084e-104	1225745	1226719	-	975	cpsI	capsular polysaccharide biosynthesis protein
1255	SAK_1255	305	1954	2.0011	8.39674e-146	1226719	1227858	-	1140	cpsH	capsular polysaccharide synthesis protein CpsH
1256	SAK_1256	64	415	0.928928	5.09477e-06	1227954	1228436	-	483	-	polysaccharide biosynthesis protein CpsG
1257	SAK_1257	72	466	0.567478	0.00602331	1228436	1228885	-	450	cpsF	polysaccharide biosynthesis protein CpsF
1258	SAK_1258	274	1756	1.95844	6.33194e-124	1228909	1230297	-	1389	cpsE	glycosyl transferase CpsE
1259	SAK_1259	126	811	0.310208	0.0554153	1230310	1231008	-	699	cpsD	tyrosine-protein kinase CpsD
1260	SAK_1260	131	843	2.88715	9.67186e-178	1231019	1231711	-	693	cpsC	capsular polysaccharide biosynthesis protein cpsC
1261	SAK_1261	128	824	1.99559	6.65125e-62	1231720	1232451	-	732	cpsB	protein-tyrosine-phosphatase
1262	SAK_1262	285	1827	2.25912	7.63576e-189	1232457	1233914	-	1458	-	regulatory protein CpsX
1263	SAK_1263	138	888	1.86898	3.75615e-56	1234103	1235026	+	924	cpsY	CpsY family transcriptional regulator
1264	SAK_1264	118	760	-0.0310203	0.883473	1235051	1235818	-	768	-	-
1265	SAK_1265	106	684	-1.2792	5.64096e-10	1235827	1236537	-	711	deoD	purine nucleoside phosphorylase
1266	SAK_1266	257	1648	0.687941	5.13282e-11	1236521	1237777	-	1257	-	chloride channel (ClC) family protein
1267	SAK_1267	86	556	-0.409694	0.0576629	1237779	1238588	-	810	punA	purine nucleoside phosphorylase
1268	SAK_1268	51	332	1.79729	8.95203e-20	1238627	1239034	-	408	arsC	arsenate reductase
1269	SAK_1269	27	179	3.69174	2.4881e-84	1239085	1240296	-	1212	deoB	phosphopentomutase
1270	SAK_1270	91	588	-2.74419	5.79248e-27	1240353	1241024	-	672	rpiA	ribose-5-phosphate isomerase A
1271	SAK_1271	118	760	0.149999	0.412732	1241262	1241972	-	711	-	hypothetical protein
1272	SAK_1272	124	799	0.993209	5.90711e-12	1242062	1242850	-	789	estA	tributyrin esterase
1273	SAK_1273	230	1475	-6.86181	1.53615e-142	1242907	1244568	-	1662	-	metallo-beta-lactamase
1274	SAK_1274	114	735	1.7702	9.68129e-41	1244864	1245625	-	762	-	ABC transporter ATP-binding protein
1275	SAK_1275	167	1073	0.685867	1.39598e-07	1245625	1246488	-	864	-	ABC transporter permease
1276	SAK_1276	179	1150	0.717371	1.00115e-08	1246501	1247505	-	1005	-	hypothetical protein
1277	SAK_1277	227	1456	0.313675	0.00874069	1247864	1249519	+	1656	fbpA	fibronectin/fibrinogen binding protein
1278	SAK_1278	90	581	-0.580422	0.00632468	1249573	1250292	-	720	budA	alpha-acetolactate decarboxylase
1279	SAK_1279	218	1399	0.00747698	0.986185	1250306	1251988	-	1683	budB	acetolactate synthase
1280	SAK_1280	194	1246	0.36792	0.00414228	1252098	1253324	-	1227	-	hypothetical protein
1281	SAK_1281	208	1335	2.83408	2.46893e-265	1253314	1254504	-	1191	-	hypothetical protein
1282	SAK_1282	72	466	1.62234	2.19631e-21	1254596	1255057	-	462	-	NUDIX family hydrolase
1283	SAK_1283	60	390	1.90035	1.97615e-26	1255047	1255529	-	483	mutX	mutator mutT protein
1284	SAK_1284	543	3474	-0.0627452	0.465289	1255748	1258993	+	3246	hylB	hyaluronate lyase
1285	SAK_1285	111	716	-12.1573	4.05041e-67	1259045	1260091	-	1047	rfbB	dTDP-glucose 4,6-dehydratase
1286	SAK_1286	56	364	-9.59784	1.6489e-34	1260298	1260891	-	594	rmlC	dTDP-4-keto-6-deoxyglucose-3,5-epimerase
1287	SAK_1287	118	760	-9.65977	1.31059e-71	1260891	1261760	-	870	rfbA	glucose-1-phosphate thymidylyltransferase
1288	SAK_1288	180	1156	0.0380316	0.818542	1261819	1262922	-	1104	-	oxidoreductase, FAD-binding
1289	SAK_1289	138	888	0.394363	0.00982701	1262931	1263719	-	789	-	NIF3 family protein
1290	SAK_1290	104	671	-1.66649	1.23678e-14	1263709	1264392	-	684	-	hypothetical protein
1291	SAK_1291	100	645	-11.0081	7.69861e-61	1264496	1265176	-	681	-	DNA replication protein DnaD
1292	SAK_1292	76	492	0.497041	0.0151387	1265294	1265812	-	519	apt	adenine phosphoribosyltransferase
1293	SAK_1293	428	2740	-0.519682	4.21366e-08	1265935	1268499	-	2565	-	hydrophobic W repeat-containing protein
1294	SAK_1294	323	2069	-0.601142	4.39704e-08	1268651	1270849	-	2199	recJ	single-stranded-DNA-specific exonuclease RecJ
1295	SAK_1295	118	760	0.907711	1.32819e-09	1270846	1271607	-	762	-	short chain dehydrogenase/reductase oxidoreductase
1296	SAK_1296	124	799	-9.73074	3.34638e-75	1271609	1272538	-	930	rnz	ribonuclease Z
1297	SAK_1297	104	671	-1.03211	3.58401e-07	1272580	1273227	-	648	-	hypothetical protein
1298	SAK_1298	199	1277	1.37262	8.81877e-38	1273220	1274458	-	1239	-	GTP-binding protein
1299	SAK_1299	137	882	-0.729668	2.32074e-05	1274549	1275439	-	891	miaA	tRNA delta(2)-isopentenylpyrophosphate transferase
1300	SAK_1300	18	122	-0.836291	0.0918772	1275550	1275726	+	177	-	hypothetical protein
1301	SAK_1301	180	1156	0.593572	3.29018e-06	1275768	1276685	-	918	-	hypothetical protein
1302	SAK_1302	618	3953	-0.191299	0.0133001	1276819	1280577	-	3759	-	pullulanase, extracellular
1303	SAK_1303	131	843	2.09623	5.73865e-72	1280746	1281480	-	735	-	hypothetical protein
1304	SAK_1304	72	466	-0.788195	0.00106983	1281495	1282079	-	585	-	hypothetical protein
1305	SAK_1305	186	1194	0.168776	0.225431	1282176	1283582	-	1407	pepV	dipeptidase PepV
1306	SAK_1306	118	760	3.13017	8.27921e-206	1283629	1284231	-	603	-	nitroreductase
1307	SAK_1307	286	1833	0.117606	0.302364	1284549	1286183	+	1635	-	glycerophosphoryl diester phosphodiesterase
1308	SAK_1308	315	2018	1.94857	2.68549e-140	1286225	1288006	-	1782	uvrC	excinuclease ABC subunit C
1309	SAK_1309	114	735	0.0899978	0.651597	1288166	1288933	+	768	-	hypothetical protein
1310	SAK_1310	250	1603	2.62698	2.72358e-254	1288992	1290332	-	1341	-	MATE efflux family protein
1311	SAK_1311	54	351	-0.967624	0.000603125	1290433	1290843	-	411	-	hypothetical protein
1312	SAK_1312	78	505	-1.00354	1.91328e-05	1290853	1291350	-	498	-	hypothetical protein
1313	SAK_1313	98	632	0.996219	8.05844e-10	1291572	1292168	+	597	-	hypothetical protein
1314	SAK_1314	0	7	3.61875	0.000787022	1292358	1292648	+	291	-	ISSag4, transposase orfA
1315	SAK_1315	10	71	1.43977	0.00233621	1292684	1293463	+	780	-	ISSag4, transposase orfB
1316	SAK_1316	44	288	0.121851	0.698303	1293687	1293977	+	291	-	hypothetical protein
1317	SAK_1317	175	1124	0.437246	0.0010606	1293992	1295098	+	1107	-	-
1318	SAK_1318	316	2025	-0.06055	0.605352	1295297	1297765	-	2469	-	streptococcal histidine triad family protein
1319	SAK_1319	100	645	-0.0416204	0.870881	1297778	1298698	-	921	lmb	laminin-binding surface protein
1320	SAK_1320	398	2548	0.787302	1.56666e-21	1298934	1302386	-	3453	scpB	C5a peptidase ScpB
1321	SAK_1321	196	1258	-0.497246	0.000437199	1302923	1303948	-	1026	-	hypothetical protein
1322	SAK_1322	0	7	3.68626	0.00055424	1304188	1304478	+	291	-	ISSag4, transposase orfA
1323	SAK_1323	3	26	2.947	7.72854e-07	1304514	1305275	+	762	-	ISSag4, transposase orfB
1324	SAK_1324	373	2389	-0.656465	1.60725e-10	1305401	1307215	-	1815	-	DNA polymerase III subunit epsilon
1325	SAK_1325	280	1795	2.51341	1.647e-250	1307631	1308866	+	1236	-	hypothetical protein
1326	SAK_1326	184	1182	1.29675	9.0975e-31	1309068	1310249	-	1182	-	phage integrase site specific recombinase
1327	SAK_1327	74	479	-2.81055	7.19902e-23	1310504	1311070	-	567	-	plasmid replication protein
1328	SAK_1328	70	454	-3.03614	7.11702e-24	1311205	1311818	-	614	-	-
1329	SAK_1329	129	830	-2.2888	1.00479e-28	1311820	1312896	-	1077	-	-
1330	SAK_1330	36	237	-1.41216	7.30507e-05	1312896	1313210	-	315	-	hypothetical protein
1331	SAK_1331	224	1437	0.951673	9.20384e-19	1313445	1314650	-	1206	-	hypothetical protein
1332	SAK_1332	78	505	-0.983039	2.58151e-05	1314702	1315193	-	492	-	hypothetical protein
1333	SAK_1333	501	3206	0.0748793	0.395477	1315207	1318818	-	3612	-	type IIG restriction enzyme and methyltransferase
1334	SAK_1334	38	249	-9.63532	9.17497e-24	1319059	1319424	-	366	rplL	50S ribosomal protein L7/L12
1335	SAK_1335	52	339	-9.49287	4.03794e-32	1319488	1319988	-	501	rplJ	50S ribosomal protein L10
1336	SAK_1336	309	1980	0.655312	7.74954e-12	1320422	1322530	+	2109	clpL	ATP-dependent Clp protease ATP-binding subunit ClpL
1337	SAK_1337	82	530	2.62985	2.86021e-85	1322624	1323568	-	945	mmuM	homocysteine methyltransferase
1338	SAK_1338	132	850	0.280866	0.0835373	1323573	1324949	-	1377	-	amino acid permease
1339	SAK_1339	123	792	-0.78251	1.81854e-05	1325079	1325729	-	651	-	hypothetical protein
1340	SAK_1340	42	275	0.0590818	0.923892	1325887	1326210	-	324	-	hypothetical protein
1341	SAK_1341	76	492	0.213022	0.342559	1326482	1327111	+	630	-	TetR family transcriptional regulator
1342	SAK_1342	84	543	-10.1743	2.97867e-51	1327092	1327688	-	597	engB	ribosome biogenesis GTP-binding protein YsxC
1343	SAK_1343	178	1143	-1.02075	3.79154e-11	1327699	1328925	-	1227	clpX	ATP-dependent protease ATP-binding subunit ClpX
1344	SAK_1344	16	109	3.10976	6.3356e-30	1328986	1329132	+	147	-	hypothetical protein
1345	SAK_1345	66	428	-8.09408	8.78842e-41	1329143	1329637	-	495	folA	dihydrofolate reductase
1346	SAK_1346	138	888	-10.4689	1.44542e-83	1329717	1330556	-	840	thyA	thymidylate synthase
1347	SAK_1347	202	1297	-10.2079	6.9487e-122	1330710	1331882	+	1173	-	hydroxymethylglutaryl-CoA synthase
1348	SAK_1348	186	1194	-9.08945	1.32642e-112	1331884	1333167	+	1284	-	hydroxymethylglutaryl-CoA reductase, degradative
1349	SAK_1349	72	466	1.20404	5.22729e-11	1333259	1333708	+	450	-	hypothetical protein
1350	SAK_1350	114	735	-10.6104	3.26565e-69	1333713	1334357	+	645	-	hemolysin III
1351	SAK_1351	150	965	1.2648	5.90992e-24	1334444	1335358	+	915	-	hypothetical protein
1352	SAK_1352	143	920	0.677531	1.66554e-06	1335459	1336313	+	855	-	hypothetical protein
1353	SAK_1353	40	262	0.289713	0.34875	1336359	1336577	-	219	-	hypothetical protein
1354	SAK_1354	146	939	-4.60707	3.53588e-83	1336645	1337640	-	996	fni	isopentenyl pyrophosphate isomerase
1355	SAK_1355	180	1156	-10.0424	1.05106e-108	1337637	1338629	-	993	-	phosphomevalonate kinase
1356	SAK_1356	132	850	-10.4052	5.60394e-80	1338622	1339566	-	945	mvaD	diphosphomevalonate decarboxylase
1357	SAK_1357	138	888	-10.1469	1.44542e-83	1339548	1340426	-	879	mvk	mevalonate kinase
1358	SAK_1358	223	1431	-1.32398	1.20519e-20	1340542	1341771	-	1230	-	sensor histidine kinase
1359	SAK_1359	96	620	-1.60442	7.12332e-13	1341771	1342457	-	687	-	DNA-binding response regulator
1360	SAK_1360	122	786	-2.30232	1.24195e-27	1342459	1343085	-	627	-	RelA/SpoT domain-containing protein
1361	SAK_1361	274	1756	1.49064	1.11934e-62	1343193	1344947	-	1755	-	ABC transporter permease
1362	SAK_1362	288	1846	1.37824	1.62777e-54	1344937	1346754	-	1818	-	ABC transporter permease
1363	SAK_1363	78	505	0.245284	0.25795	1346801	1347241	-	441	-	MarR family transcriptional regulator
1364	SAK_1364	315	2018	-1.02525	8.43876e-19	1347510	1349582	+	2073	-	Ser/Thr protein phosphatase
1365	SAK_1365	60	390	-0.113234	0.698162	1349619	1350029	-	411	def	peptide deformylase
1366	SAK_1366	172	1105	0.817344	7.53515e-11	1350099	1351448	-	1350	gdhA	glutamate dehydrogenase
1367	SAK_1367	96	620	0.832147	8.58928e-07	1351616	1352125	+	510	-	hypothetical protein
1368	SAK_1368	282	1808	-0.0432327	0.735492	1352166	1353935	-	1770	-	ABC transporter permease/ATP-binding protein
1369	SAK_1369	298	1910	1.33128	5.65025e-52	1353940	1355679	-	1740	-	ABC transporter permease/ATP-binding protein
1370	SAK_1370	68	441	0.4477	0.040683	1355746	1356219	-	474	-	acetyltransferase
1371	SAK_1371	304	1948	3.78876	0	1356216	1358084	-	1869	-	ABC transporter ATP-binding protein
1372	SAK_1372	170	1092	-8.86088	2.57481e-103	1358095	1359288	-	1194	papS	tRNA CCA-pyrophosphorylase
1373	SAK_1373	136	875	1.98153	2.18461e-64	1359488	1360336	-	849	-	DegV family protein
1374	SAK_1374	49	320	0.0153583	1	1360336	1360716	-	381	-	hypothetical protein
1375	SAK_1375	88	569	2.32711	9.83872e-65	1360788	1361321	-	534	-	hypothetical protein
1376	SAK_1376	106	684	0.67825	4.04786e-05	1361372	1361866	-	495	-	hypothetical protein
1377	SAK_1377	319	2044	1.55129	5.50899e-80	1362055	1364019	-	1965	-	PTS system fructose-specific transporter subunit IIABC
1378	SAK_1378	148	952	-2.90375	3.56122e-46	1364016	1364927	-	912	-	1-phosphofructokinase
1379	SAK_1379	129	830	0.231808	0.164176	1364924	1365667	-	744	-	DeoR family transcriptional regulator
1380	SAK_1380	217	1392	0.381872	0.00162082	1365798	1367033	-	1236	-	beta-lactam resistance factor
1381	SAK_1381	305	1954	1.08188	3.39694e-33	1367177	1368811	-	1635	-	bsp protein
1382	SAK_1382	134	862	1.35063	4.78265e-25	1369023	1369946	-	924	panE	2-dehydropantoate 2-reductase
1383	SAK_1383	147	945	1.19291	1.29522e-20	1369959	1371029	-	1071	-	hypothetical protein
1384	SAK_1384	166	1067	-6.85098	5.08303e-103	1371166	1372158	-	993	-	pyridine nucleotide-disulfide oxidoreductase
1385	SAK_1385	98	632	-5.50354	7.92657e-64	1372139	1372894	-	756	trmD	tRNA (guanine-N(1)-)-methyltransferase
1386	SAK_1386	75	486	-10.5978	7.38758e-46	1372881	1373399	-	519	rimM	16S rRNA-processing protein RimM
1387	SAK_1387	NA	NA	NA	NA	1373462	1373533	-	72	-	tRNA-Glu
1388	SAK_1388	2	19	0.109517	1	1373542	1373613	-	72	-	tRNA-Gln
1389	SAK_1389	310	1986	0.525477	7.79078e-08	1373721	1375232	-	1512	-	RofA family transcriptional regulator
1390	SAK_1390	34	224	-6.67184	5.60006e-22	1375364	1375606	-	243	-	hypothetical protein
1391	SAK_1391	30	198	-8.71915	5.35888e-19	1375616	1375888	-	273	rpsP	30S ribosomal protein S16
1392	SAK_1392	221	1418	2.15187	1.01642e-128	1376017	1377264	-	1248	-	ABC transporter permease
1393	SAK_1393	92	594	1.50298	1.94676e-22	1377279	1377989	-	711	-	ABC transporter ATP-binding protein
1394	SAK_1394	208	1335	1.26275	1.5e-32	1377992	1379236	-	1245	-	RND family efflux transporter MFP subunit
1395	SAK_1395	313	2006	0.310479	0.00233277	1379445	1381043	-	1599	-	carbamoyl-phosphate synthase large subunit
1396	SAK_1396	164	1054	-1.96135	1.48492e-28	1381099	1382169	-	1071	carA	carbamoyl phosphate synthase small subunit
1397	SAK_1397	79	511	0.442876	0.0277463	1382218	1382739	-	522	pyrR	bifunctional pyrimidine regulatory protein PyrR/uracil phosphoribosyltransferase
1398	SAK_1398	138	888	-2.62337	1.85269e-37	1382915	1383805	-	891	-	ribosomal large subunit pseudouridine synthase A
1399	SAK_1399	97	626	0.238724	0.222874	1383789	1384253	-	465	lspA	lipoprotein signal peptidase
1400	SAK_1400	147	945	-8.97441	3.03968e-89	1384262	1385167	-	906	-	LysR family transcriptional regulator
1401	SAK_1401	28	185	-9.2079	8.25556e-18	1385383	1385676	-	294	rpmA	50S ribosomal protein L27
1402	SAK_1402	60	390	-2.91871	1.15633e-19	1385698	1386036	-	339	-	hypothetical protein
1403	SAK_1403	38	249	-8.31339	9.17497e-24	1386043	1386357	-	315	rplU	50S ribosomal protein L21
1404	SAK_1404	226	1450	2.60308	4.41243e-224	1386547	1387725	-	1179	-	CapA domain-containing protein
1405	SAK_1405	192	1233	-0.233288	0.101587	1387827	1389041	-	1215	thiI	thiamine biosynthesis protein ThiI
1406	SAK_1406	202	1297	-0.273994	0.0462864	1389043	1390188	-	1146	-	class V aminotransferase
1407	SAK_1407	84	543	-1.05973	3.16879e-06	1390435	1390887	+	453	-	hypothetical protein
1408	SAK_1408	216	1386	3.8231	0	1390931	1392280	-	1350	gor	glutathione reductase
1409	SAK_1409	34	224	-0.243183	0.485721	1392455	1392790	-	336	-	hypothetical protein
1410	SAK_1410	171	1099	0.584119	8.05675e-06	1392874	1394040	-	1167	aroC	chorismate synthase
1411	SAK_1411	168	1080	-0.188074	0.214984	1394041	1395108	-	1068	aroB	3-dehydroquinate synthase
1412	SAK_1412	110	709	-1.34991	3.93279e-11	1395202	1395879	-	678	aroD	3-dehydroquinate dehydratase
1413	SAK_1413	180	1156	-0.501585	0.000638398	1395879	1397036	-	1158	-	hypothetical protein
1414	SAK_1414	394	2523	-5.40577	5.02592e-256	1397171	1399315	+	2145	-	sulfatase
1415	SAK_1415	54	351	-11.1313	5.10281e-33	1399557	1399916	-	360	rplT	50S ribosomal protein L20
1416	SAK_1416	20	134	-8.74223	4.78526e-13	1399974	1400174	-	201	rpmI	50S ribosomal protein L35
1417	SAK_1417	66	428	-10.416	1.74191e-40	1400214	1400744	-	531	infC	translation initiation factor IF-3
1418	SAK_1418	94	607	-9.91977	3.03946e-57	1400905	1401588	-	684	cmk	cytidylate kinase
1419	SAK_1419	72	466	-1.68487	8.88296e-11	1401599	1402123	-	525	-	hypothetical protein
1420	SAK_1420	26	173	-1.43947	0.000807132	1402169	1402366	+	198	-	ferredoxin
1421	SAK_1421	86	556	-1.56765	2.62325e-11	1402353	1402844	-	492	-	hypothetical protein
1422	SAK_1422	192	1233	0.774662	9.17233e-11	1402873	1404093	-	1221	pepT	peptidase T
1423	SAK_1423	308	1974	-6.09	9.42239e-195	1404228	1405862	-	1635	-	polysaccharide biosynthesis protein
1424	SAK_1424	226	1450	-10.0065	2.96886e-136	1405986	1407440	+	1455	murE	UDP-N-acetylmuramoylalanyl-D-glutamate--L-lysine ligase
1425	SAK_1425	132	850	0.0377467	0.856556	1407596	1408390	+	795	fhuC	ferrichrome ABC transporter ATP-binding protein
1426	SAK_1426	156	1003	0.410747	0.00389701	1408414	1409346	+	933	fhuD	ferrichrome ABC transporter substrate-binding protein
1427	SAK_1427	187	1201	-0.662818	5.3696e-06	1409362	1410387	+	1026	fhuB	ferrichrome ABC transporter permease
1428	SAK_1428	234	1501	-0.929515	3.4091e-12	1410384	1411385	+	1002	-	iron ABC transporter permease
1429	SAK_1429	136	875	0.723543	5.15053e-07	1411414	1412067	-	654	-	hypothetical protein
1430	SAK_1430	122	786	-8.48507	1.32714e-74	1412127	1413062	-	936	ppaC	manganese-dependent inorganic pyrophosphatase
1431	SAK_1431	118	760	0.55839	0.000491086	1413179	1413967	-	789	pflA	pyruvate formate-lyase-activating enzyme
1432	SAK_1432	204	1309	1.32795	7.82501e-36	1414035	1415369	-	1335	-	hypothetical protein
1433	SAK_1433	84	543	0.807462	8.07552e-06	1415549	1416115	-	567	-	hypothetical protein
1434	SAK_1434	158	1016	-0.361015	0.0204121	1416108	1417043	-	936	-	radical SAM family protein
1435	SAK_1435	130	837	1.58677	2.48695e-35	1417136	1417777	-	642	-	PAP2 family protein
1436	SAK_1436	110	709	1.65384	2.26638e-33	1417758	1418342	-	585	-	hypothetical protein
1437	SAK_1437	114	735	0.55069	0.000727804	1418626	1419225	-	600	-	sortase
1438	SAK_1438	141	907	0.5234	0.000343463	1419218	1419889	-	672	-	hypothetical protein
1439	SAK_1439	161	1035	1.08059	4.07105e-18	1419879	1420754	-	876	-	sortase
1440	SAK_1440	294	1884	1.00292	3.98819e-27	1420792	1422300	-	1509	-	surface protein Spb1
1441	SAK_1441	639	4087	2.48859	0	1422341	1425622	-	3282	-	Cna B domain-containing protein
1442	SAK_1442	126	811	1.3514	1.1826e-23	1425799	1426641	-	843	-	hypothetical protein
1443	SAK_1443	96	620	1.27131	5.4023e-16	1426660	1427229	-	570	lepB	signal peptidase I
1444	SAK_1444	42	275	-0.932258	0.00345864	1427213	1427485	-	273	-	hypothetical protein
1445	SAK_1445	186	1194	-7.89681	8.45347e-114	1427724	1428872	-	1149	-	glycoside hydrolase
1446	SAK_1446	138	888	-8.14693	1.84352e-84	1428862	1429710	-	849	-	glycosyl transferase
1447	SAK_1447	278	1782	-9.7736	9.7372e-168	1429707	1431131	-	1425	-	polysaccharide biosynthesis protein
1448	SAK_1448	263	1686	-3.77226	5.49271e-116	1431131	1432495	-	1365	-	hypothetical protein
1449	SAK_1449	164	1054	-8.71624	1.00631e-99	1432497	1433444	-	948	-	glycosyl transferase
1450	SAK_1450	144	926	-4.1635	2.10164e-72	1433453	1434388	-	936	-	glycosyl transferase
1451	SAK_1451	201	1290	-8.25324	1.75626e-122	1434390	1435445	-	1056	-	nucleotide sugar dehydratase
1452	SAK_1452	111	716	-12.1573	4.05041e-67	1435448	1436167	-	720	ispD	2-C-methyl-D-erythritol 4-phosphate cytidylyltransferase
1453	SAK_1453	118	760	-8.65977	6.60727e-72	1436170	1436994	-	825	licD2	licD2 protein
1454	SAK_1454	385	2465	-9.69444	2.69188e-232	1437019	1438752	-	1734	-	hypothetical protein
1455	SAK_1455	62	403	-10.3272	4.24585e-38	1438745	1439098	-	354	-	hypothetical protein
1456	SAK_1456	124	799	-1.56165	1.40322e-15	1439095	1439823	-	729	-	glycosyl transferase
1457	SAK_1457	164	1054	-10.7162	3.97553e-99	1439828	1440769	-	942	-	glycosyl transferase
1458	SAK_1458	201	1290	-7.05393	2.82168e-124	1440759	1441913	-	1155	rgpAc	rgpAc protein
1459	SAK_1459	102	658	-9.03641	2.46351e-62	1442030	1442884	-	855	rfbD	dTDP-4-dehydrorhamnose reductase
1460	SAK_1460	45	294	-1.81008	6.07599e-08	1442974	1443315	-	342	-	hypothetical protein
1461	SAK_1461	136	875	-9.86298	2.26747e-82	1443424	1444533	-	1110	rpoD	RNA polymerase sigma factor RpoD
1462	SAK_1462	287	1839	-7.21606	9.65625e-177	1444541	1446322	-	1782	dnaG	DNA primase
1463	SAK_1463	66	428	0.364536	0.10695	1446539	1446916	+	378	mscL	large conductance mechanosensitive channel protein
1464	SAK_1464	22	147	-9.87348	3.08608e-14	1447013	1447189	-	177	rpsU	30S ribosomal protein S21
1465	SAK_1465	91	588	1.62325	1.08725e-26	1447293	1447796	-	504	-	hypothetical protein
1466	SAK_1466	128	824	-2.10022	4.34439e-25	1447879	1448685	-	807	-	polar amino acid ABC transporter amino acid-binding protein
1467	SAK_1467	158	1016	-1.96583	7.68879e-28	1449010	1450029	-	1020	-	ammonium transporter
1468	SAK_1468	184	1182	0.0615852	0.697797	1450133	1451260	+	1128	-	hypothetical protein
1469	SAK_1469	119	767	0.900068	1.81545e-09	1451297	1452283	-	987	-	hypothetical protein
1470	SAK_1470	52	339	0.211608	0.442651	1452446	1452751	+	306	-	hypothetical protein
1471	SAK_1471	277	1776	-1.14975	4.34084e-20	1452906	1454279	-	1374	-	glycerol-3-phosphate transporter
1472	SAK_1472	399	2555	2.1802	2.3855e-239	1454694	1456958	-	2265	glgP	glycogen/starch/alpha-glucan phosphorylase
1473	SAK_1473	214	1373	0.0398445	0.794822	1456970	1458466	-	1497	malQ	4-alpha-glucanotransferase
1474	SAK_1474	172	1105	-0.562653	0.000213556	1458587	1459615	-	1029	-	maltose operon transcriptional repressor MalR
1475	SAK_1475	160	1028	-0.231683	0.135303	1459871	1461118	+	1248	-	carbohydrate ABC transporter periplasmic-binding protein
1476	SAK_1476	230	1475	6.57897	0	1461216	1462586	+	1371	-	cyclodextrin ABC transporter permease
1477	SAK_1477	128	824	1.18672	5.54143e-18	1462586	1463422	+	837	-	cyclodextrin ABC transporter permease
1478	SAK_1478	242	1552	1.12161	8.5e-29	1463653	1465125	+	1473	-	amino acid/peptide transporter
1479	SAK_1479	71	460	8.17343	0	1465170	1465634	-	465	-	NUDIX family hydrolase
1480	SAK_1480	248	1590	3.29172	0	1465917	1467242	-	1326	-	hypothetical protein
1481	SAK_1481	268	1718	0.238285	0.0332549	1467235	1468743	-	1509	-	glycoside hydrolase
1482	SAK_1482	375	2401	1.51355	3.0183e-88	1468757	1471144	-	2388	secA	preprotein translocase subunit SecA
1483	SAK_1483	177	1137	0.175056	0.221852	1471131	1472123	-	993	asp3	hypothetical protein
1484	SAK_1484	258	1654	0.64433	9.21302e-10	1472120	1473604	-	1485	asp2	hypothetical protein
1485	SAK_1485	282	1808	2.91107	0	1473686	1475230	-	1545	asp1	hypothetical protein
1486	SAK_1486	243	1558	0.833579	2.25144e-15	1475230	1476459	-	1230	secY	preprotein translocase subunit SecY
1487	SAK_1487	244	1565	1.89654	9.1153e-102	1476583	1477779	-	1197	-	hypothetical protein
1488	SAK_1488	170	1092	-0.608526	6.37534e-05	1477840	1478715	-	876	-	glycosyl transferase
1489	SAK_1489	218	1399	0.359996	0.0030605	1478708	1479892	-	1185	-	glycosyl transferase
1490	SAK_1490	231	1482	0.327623	0.00558362	1479882	1481123	-	1242	-	glycosyl transferase
1491	SAK_1491	251	1610	0.19698	0.0955189	1481120	1482325	-	1206	-	glycosyl transferase
1492	SAK_1492	166	1067	0.776898	1.74863e-09	1482334	1483341	-	1008	-	hypothetical protein
1493	SAK_1493	386	2472	0.13163	0.173916	1483672	1487448	-	3777	-	cell wall surface anchor family protein
1494	SAK_1494	302	1935	1.15043	1.0515e-37	1487831	1489323	+	1493	-	-
1495	SAK_1495	273	1750	0.953333	1.21369e-22	1489421	1491412	-	1992	uvrB	excinuclease ABC subunit B
1496	SAK_1496	164	1054	1.07167	4.39553e-18	1491473	1492393	-	921	-	CAAX amino terminal protease
1497	SAK_1497	336	2152	1.82262	6.52395e-126	1492576	1494759	+	2184	-	polar amino acid ABC transporter permease/substrate-binding protein
1498	SAK_1498	74	479	2.91962	5.16328e-105	1494759	1495499	+	741	-	polar amino acid ABC transporter ATP-binding protein
1499	SAK_1499	22	147	-3.34991	1.4811e-09	1496083	1496250	-	168	-	hypothetical protein
1500	SAK_1500	155	997	-9.31339	4.94619e-94	1496276	1497583	-	1308	obgE	GTPase ObgE
1501	SAK_1501	14	96	-2.99002	8.87919e-06	1497650	1497778	-	129	-	hypothetical protein
1502	SAK_1502	174	1118	0.982998	5.98713e-16	1497956	1499197	+	1242	pepS	aminopeptidase
1503	SAK_1503	88	569	0.565059	0.00222572	1499232	1499810	-	579	-	cell wall surface anchor family protein
1504	SAK_1504	372	2382	0.772112	2.01611e-19	1499920	1501962	-	2043	-	amidase
1505	SAK_1505	130	837	1.6456	1.20314e-38	1502047	1502769	-	723	-	RNA pseudouridine synthase
1506	SAK_1506	126	811	2.60762	1.562e-126	1502960	1503802	-	843	-	aldo/keto reductase
1507	SAK_1507	109	703	2.44698	1.34387e-91	1504069	1504743	+	675	-	nitroreductase
1508	SAK_1508	72	466	0.49918	0.017205	1504831	1505223	+	393	gloA	lactoylglutathione lyase
1509	SAK_1509	144	926	-0.00112515	1	1505352	1506278	+	927	-	glycosyl transferase
1510	SAK_1510	202	1297	0.533933	1.17327e-05	1506407	1507795	+	1389	cycA	D-Serine/D-alanine/glycine:H+ symporter
1511	SAK_1511	68	441	-4.03217	2.25519e-33	1507879	1508346	-	468	smpB	SsrA-binding protein
1512	SAK_1512	350	2242	-0.346963	0.000829257	1508349	1510754	-	2406	rnr	ribonuclease R
1513	SAK_1513	42	275	-10.7762	7.50272e-26	1510867	1511103	-	237	secG	preprotein translocase subunit SecG
1514	SAK_1514	28	185	-1.98873	5.59293e-06	1511150	1511293	-	144	rpmG1	-
1515	SAK_1515	199	1277	1.03655	3.92875e-20	1511293	1512462	-	1170	-	drug:H+ antiporter-1 (DHA1) family protein
1516	SAK_1516	377	2414	0.309128	0.00082327	1512658	1514304	-	1647	-	hypothetical protein
1517	SAK_1517	129	830	-0.516635	0.00304466	1514294	1514995	-	702	-	ABC transporter ATP-binding protein
1518	SAK_1518	92	594	-10.8891	4.79815e-56	1515119	1515706	-	588	coaE	dephospho-CoA kinase
1519	SAK_1519	122	786	3.76797	0	1515703	1516524	-	822	mutM	formamidopyrimidine-DNA glycosylase
1520	SAK_1520	155	997	0.441332	0.00190435	1516673	1517521	-	849	-	Rgg/GadR/MutR family transcriptional regulator
1521	SAK_1521	271	1737	1.15175	4.71419e-34	1517738	1519330	+	1593	-	hypothetical protein
1522	SAK_1522	20	134	-2.31597	8.99289e-06	1519986	1520084	-	99	-	hypothetical protein
1523	SAK_1523	36	237	0.10241	0.818541	1520319	1520573	-	255	-	CAAX amino terminal protease
1524	SAK_1524	100	645	1.57472	4.45244e-27	1521303	1521704	-	402	-	hypothetical protein
1525	SAK_1525	110	709	-3.10541	2.97632e-38	1521941	1522840	-	900	era	GTP-binding protein Era
1526	SAK_1526	64	415	0.0408168	0.916409	1522882	1523280	-	399	dgkA	diacylglycerol kinase
1527	SAK_1527	64	415	-10.3723	2.72827e-39	1523261	1523746	-	486	-	metalloprotease
1528	SAK_1528	132	850	-0.471506	0.00634364	1524153	1524959	-	807	-	tetracenomycin polyketide synthesis O-methyltransferase TcmP
1529	SAK_1529	73	473	0.656469	0.00108024	1525281	1525757	-	477	-	NUDIX family hydrolase
1530	SAK_1530	128	824	0.799833	5.08007e-08	1525949	1526752	+	804	-	hypothetical protein
1531	SAK_1531	140	901	-0.716739	2.65593e-05	1526843	1527829	-	987	-	KH domain-containing protein
1532	SAK_1532	270	1731	1.3418	4.30126e-48	1527953	1529725	-	1773	-	hypothetical protein
1533	SAK_1533	20	134	0.0683399	0.927996	1529882	1530070	-	189	-	hypothetical protein
1534	SAK_1534	68	441	-0.247767	0.311248	1530094	1530603	-	510	msrA	methionine sulfoxide reductase A
1535	SAK_1535	112	722	0.333236	0.0541114	1530741	1531595	-	855	-	hypothetical protein
1536	SAK_1536	76	492	-7.52924	4.69216e-47	1531713	1532270	-	558	frr	ribosome recycling factor
1537	SAK_1537	98	632	-10.3943	1.21471e-59	1532286	1533014	-	729	pyrH	uridylate kinase
1538	SAK_1538	126	811	4.55907	0	1533135	1533815	-	681	nikE	nickel ABC transporter ATP-binding protein
1539	SAK_1539	138	888	-0.634779	0.000202705	1533802	1534590	-	789	nikD	nickel ABC transporter ATP-binding protein
1540	SAK_1540	135	869	-0.0482837	0.801543	1534578	1535339	-	762	nikC	nickel ABC transporter permease
1541	SAK_1541	160	1028	0.544979	7.0584e-05	1535384	1536328	-	945	nikB	nickel ABC transporter permease
1542	SAK_1542	264	1693	-1.06913	3.9449e-17	1536315	1537931	-	1617	nikA	nickel ABC transporter nickel-binding protein
1543	SAK_1543	94	607	-9.59784	3.03946e-57	1538320	1539009	-	690	rplA	50S ribosomal protein L1
1544	SAK_1544	39	256	-9.67184	2.33355e-24	1539113	1539538	-	426	rplK	50S ribosomal protein L11
1545	SAK_1545	0	7	8.93773	2.43213e-205	1539800	1540966	+	1167	-	ISSag9, transposase
1546	SAK_1546	228	1463	4.72028	0	1541300	1542682	-	1383	-	major facilitator family protein
1547	SAK_1547	137	882	0.823781	5.09883e-09	1542690	1543904	-	1215	-	M20D family peptidase
1548	SAK_1548	138	888	2.62918	1.2039e-141	1544162	1545067	+	906	-	LysR family transcriptional regulator
1549	SAK_1549	0	7	7.82953	1.02153e-89	1545552	1546088	+	537	-	IS861, transposase orfA
1550	SAK_1550	0	7	6.85068	5.36405e-43	1546064	1546897	+	834	-	IS861, transposase orfB
1551	SAK_1551	289	1852	-0.226756	0.047564	1546946	1548661	-	1716	pabB	para-aminobenzoate synthase, component I
1552	SAK_1552	337	2159	-6.32453	1.47684e-211	1548743	1551184	-	2442	ftsK	DNA translocase FtsK
1553	SAK_1553	122	786	0.447352	0.00555649	1551359	1552162	+	804	-	cyclophilin type peptidyl-prolyl cis-trans isomerase
1554	SAK_1554	168	1080	-0.180226	0.241906	1552214	1553047	-	834	mtsC	metal ABC transporter permease
1555	SAK_1555	120	773	1.35098	1.36417e-22	1553049	1553765	-	717	mtsB	metal ABC transporter ATP-binding protein
1556	SAK_1556	150	965	0.0229363	0.932452	1553936	1554862	-	927	mtsA	metal ABC transporter substrate-binding protein
1557	SAK_1557	95	613	1.4927	9.18059e-23	1555029	1555676	+	648	-	iron-dependent repressor
1558	SAK_1558	94	607	-3.69577	1.41402e-41	1555716	1556405	-	690	pfs	5'-methylthioadenosine/S-adenosylhomocysteine nucleosidase
1559	SAK_1559	28	185	7.80943	0	1556415	1556684	-	270	-	hypothetical protein
1560	SAK_1560	66	428	2.58646	7.27835e-66	1556684	1557238	-	555	-	NUDIX family hydrolase
1561	SAK_1561	224	1437	-9.99377	4.68889e-135	1557259	1558638	-	1380	glmU	bifunctional N-acetylglucosamine-1-phosphate uridyltransferase/glucosamine-1-phosphate acetyltransferase
1562	SAK_1562	51	332	-1.0947	0.000215936	1558882	1559295	-	414	-	hypothetical protein
1563	SAK_1563	56	364	-0.0160136	0.986185	1559308	1559685	-	378	-	glyoxalase
1564	SAK_1564	182	1169	1.49681	1.84634e-42	1559774	1560730	-	957	-	Gfo/Idh/MocA family oxidoreductase
1565	SAK_1565	66	428	0.140981	0.594354	1560727	1561178	-	452	-	-
1566	SAK_1566	116	747	0.57961	0.000315092	1561417	1562115	-	699	fabG	3-ketoacyl-ACP reductase
1567	SAK_1567	36	237	-1.48255	4.12731e-05	1562108	1562344	-	237	-	hypothetical protein
1568	SAK_1568	40	262	-1.10199	0.000951431	1562434	1562682	-	249	-	hypothetical protein
1569	SAK_1569	96	620	1.69707	2.94131e-31	1562880	1563380	-	501	-	acetyltransferase
1570	SAK_1570	264	1693	0.323365	0.0035304	1563620	1565032	-	1413	-	glycosyl transferase
1571	SAK_1571	373	2389	-0.667539	8.05011e-11	1565172	1567331	-	2160	-	hypothetical protein
1572	SAK_1572	256	1642	-0.249958	0.040611	1567338	1568771	-	1434	-	hypothetical protein
1573	SAK_1573	128	824	-0.490392	0.00533463	1568776	1569453	-	678	-	hypothetical protein
1574	SAK_1574	128	824	-0.42524	0.0149189	1569505	1570200	-	696	-	hypothetical protein
1575	SAK_1575	232	1488	1.25025	2.43959e-35	1570565	1571902	-	1338	brnQ	branched chain amino acid:H+ symporter
1576	SAK_1576	227	1456	-4.70707	3.80332e-131	1572098	1574095	-	1998	metG	methionyl-tRNA synthetase
1577	SAK_1577	142	913	2.30084	4.72872e-100	1574238	1575113	+	876	-	tellurite resistance protein TehB
1578	SAK_1578	136	875	1.48528	1.49035e-31	1575271	1575966	-	696	-	hypothetical protein
1579	SAK_1579	257	1648	1.61793	7.29392e-72	1576302	1577519	+	1218	-	PTS system lactose/cellobiose family transporter subunit IIC
1580	SAK_1580	154	990	-0.0970963	0.55632	1577503	1578345	+	843	-	hypothetical protein
1581	SAK_1581	126	811	-1.31831	4.1493e-12	1578422	1579249	+	828	xth	exodeoxyribonuclease III
1582	SAK_1582	55	358	0.0393329	0.933363	1579289	1579645	-	357	-	hypothetical protein
1583	SAK_1583	80	518	0.556679	0.00440524	1579647	1580123	-	477	-	methylated-DNA--protein-cysteine S-methyltransferase
1584	SAK_1584	182	1169	-0.950108	3.81944e-10	1580178	1581359	-	1182	-	D-3-phosphoglycerate dehydrogenase
1585	SAK_1585	78	505	2.13319	1.29016e-45	1581422	1581970	-	549	-	acetyltransferase
1586	SAK_1586	197	1265	1.25682	1.50786e-30	1582038	1583130	-	1093	serC	-
1587	SAK_1587	108	696	-0.761097	8.68956e-05	1583263	1583898	+	636	-	CutC family protein
1588	SAK_1588	140	901	-0.0843242	0.636312	1584168	1585031	-	864	-	tetrapyrrole methylase
1589	SAK_1589	32	211	-2.98492	1.05101e-11	1585037	1585363	-	327	-	DNA replication intiation control protein YabA
1590	SAK_1590	110	709	-7.8224	1.02318e-67	1585393	1586256	-	864	holB	DNA polymerase III subunit delta'
1591	SAK_1591	90	581	-8.27275	3.8215e-55	1586276	1586911	-	636	tmk	thymidylate kinase
1592	SAK_1592	4	32	6.55908	2.94973e-167	1587120	1588286	+	1167	-	ISSag9, transposase
1593	SAK_1593	106	684	0.605803	0.00028614	1588551	1589210	-	660	-	hypothetical protein
1594	SAK_1594	86	556	0.158791	0.460327	1589229	1589939	-	711	livF	hydrophobic amino acid uptake ABC transporter ATP-binding protein LivF
1595	SAK_1595	131	843	0.546923	0.000310294	1589939	1590703	-	765	livG	hydrophobic amino acid uptake ABC transporter ATP-binding protein LivG
1596	SAK_1596	188	1207	2.19367	1.32972e-115	1590704	1591657	-	954	livM	hydrophobic amino acid uptake ABC transporter permease LivM
1597	SAK_1597	161	1035	0.295544	0.0417103	1591660	1592529	-	870	livH	hydrophobic amino acid uptake ABC transporter permease LivH
1598	SAK_1598	175	1124	2.12014	2.0371e-98	1592635	1593801	-	1167	livK	-
1599	SAK_1599	56	364	3.28066	3.59846e-115	1593956	1594201	-	246	-	hypothetical protein
1600	SAK_1600	86	556	-0.0267431	0.927497	1594301	1594891	-	591	clpP	ATP-dependent Clp protease proteolytic subunit
1601	SAK_1601	84	543	-0.012791	0.991184	1595016	1595645	-	630	upp	uracil phosphoribosyltransferase
1602	SAK_1602	208	1335	0.742919	1.19596e-10	1595755	1596924	-	1170	-	aminotransferase, classes I and II
1603	SAK_1603	66	428	-0.697471	0.00571466	1597060	1597608	-	549	-	RNA methyltransferase
1604	SAK_1604	236	1514	5.49065	0	1597781	1599133	-	1353	-	amino acid-polyamine-organocation (APC) family permease
1605	SAK_1605	198	1271	-2.22582	1.05377e-41	1599339	1600688	+	1350	trkA	potassium transporter peripheral membrane protein
1606	SAK_1606	256	1642	1.65717	8.42427e-76	1600693	1602132	+	1440	-	K+ transporter (Trk) family protein TrkH
1607	SAK_1607	32	211	-1.14164	0.00209522	1602156	1602407	-	252	-	hypothetical protein
1608	SAK_1608	108	696	-1.50984	4.1107e-13	1602407	1603129	-	723	rluB	ribosomal large subunit pseudouridine synthase B
1609	SAK_1609	96	620	0.717728	3.00645e-05	1603119	1603703	-	585	scpB	segregation and condensation protein B
1610	SAK_1610	114	735	-1.24412	4.06044e-10	1603700	1604407	-	708	scpA	segregation and condensation protein A
1611	SAK_1611	112	722	-0.702997	0.000217793	1604407	1605147	-	741	xerD	site-specific tyrosine recombinase XerD
1612	SAK_1612	89	575	0.483819	0.00985875	1605137	1605610	-	474	-	hypothetical protein
1613	SAK_1613	80	518	0.106275	0.670295	1605607	1606128	-	522	-	hypothetical protein
1614	SAK_1614	134	862	1.9127	6.05179e-58	1606110	1607084	-	975	rdgB	deoxyribonucleotide triphosphate pyrophosphatase/unknown domain fusion protein
1615	SAK_1615	124	799	-8.14577	8.48755e-76	1607081	1607875	-	795	murI	glutamate racemase
1616	SAK_1616	28	185	-4.01807	1.38204e-14	1608050	1608289	-	240	-	hypothetical protein
1617	SAK_1617	101	652	-0.608183	0.00228728	1608447	1608989	-	543	-	hypothetical protein
1618	SAK_1618	74	479	1.58759	7.37341e-21	1609051	1609572	-	522	-	hypothetical protein
1619	SAK_1619	110	709	0.140205	0.466736	1609640	1610329	-	690	-	hypothetical protein
1620	SAK_1620	80	518	-0.834117	0.000269348	1610352	1610855	-	504	-	hypothetical protein
1621	SAK_1621	102	658	0.841253	2.63067e-07	1610893	1611636	-	744	-	RNA methyltransferase
1622	SAK_1622	40	262	-0.784139	0.0163336	1611668	1611946	+	279	-	acylphosphatase
1623	SAK_1623	159	1022	-1.70895	1.52646e-22	1612031	1612963	+	933	-	OxaA-like protein precursor
1624	SAK_1624	138	888	0.7279	3.53711e-07	1613163	1613828	-	666	-	polar amino acid ABC transporter permease
1625	SAK_1625	120	773	1.81179	2.55737e-45	1613852	1614709	-	858	-	polar amino acid ABC transporter polar amino acid-binding protein
1626	SAK_1626	200	1284	0.474134	0.000128341	1614870	1616330	-	1461	-	amidase
1627	SAK_1627	54	351	-2.65554	5.92573e-16	1616433	1616915	-	483	greA	transcription elongation factor GreA
1628	SAK_1628	276	1769	1.26745	4.34562e-43	1616988	1618790	-	1803	-	hypothetical protein
1629	SAK_1629	84	543	0.194527	0.363728	1618877	1619380	-	504	-	acetyltransferase
1630	SAK_1630	216	1386	-8.71915	3.65261e-131	1619466	1620797	-	1332	murC	UDP-N-acetylmuramate--L-alanine ligase
1631	SAK_1631	68	441	0.483709	0.0238717	1620807	1621424	-	618	-	hypothetical protein
1632	SAK_1632	16	109	-2.76495	7.64221e-06	1621429	1621527	-	99	-	hypothetical protein
1633	SAK_1633	440	2817	1.22214	2.60311e-62	1621589	1624687	-	3099	-	Snf2 family protein
1634	SAK_1634	212	1361	-10.4997	7.21497e-128	1624842	1626152	-	1311	engA	GTP-binding protein EngA
1635	SAK_1635	140	901	-9.48947	4.68827e-85	1626200	1627102	-	903	dnaI	primosomal protein DnaI
1636	SAK_1636	188	1207	-6.46921	1.09675e-117	1627099	1628274	-	1176	-	hypothetical protein
1637	SAK_1637	70	454	-0.631611	0.00945868	1628274	1628753	-	480	nrdR	NrdR family transcriptional regulator
1638	SAK_1638	251	1610	1.08392	1.08398e-27	1628902	1630407	-	1506	-	sensor histidine kinase CsrS
1639	SAK_1639	80	518	-1.67854	1.01993e-11	1630397	1631086	-	690	csrR	DNA-binding response regulator CsrR
1640	SAK_1640	94	607	-6.59784	4.82541e-59	1631321	1631854	-	534	-	hypothetical protein
1641	SAK_1641	144	926	2.93584	2.04008e-205	1631959	1632849	-	891	htpX	heat shock protein HtpX
1642	SAK_1642	87	562	1.31041	1.20109e-15	1632870	1633424	-	555	-	LemA family protein
1643	SAK_1643	124	799	1.29959	2.41372e-21	1633552	1634265	+	714	gidB	16S rRNA methyltransferase GidB
1644	SAK_1644	235	1507	0.46093	5.45003e-05	1634280	1635659	+	1380	-	K+ transporter (Trk) family protein
1645	SAK_1645	94	607	-0.231957	0.261749	1635672	1636343	+	672	-	Trk family potassium uptake protein
1646	SAK_1646	163	1048	0.803298	5.67354e-10	1636378	1637208	-	831	-	nickel/cobalt ABC transporter permease
1647	SAK_1647	294	1884	1.18935	1.43503e-39	1637201	1638877	-	1677	-	ABC transporter ATP-binding protein
1648	SAK_1648	102	658	-0.259571	0.188598	1638894	1639442	-	549	-	hypothetical protein
1649	SAK_1649	193	1239	0.617297	4.50087e-07	1639611	1640819	-	1209	ygjU	serine/threonine transporter SstT
1650	SAK_1650	246	1578	3.15296	0	1640995	1642361	+	1367	brnQ	-
1651	SAK_1651	162	1041	-0.719217	4.90784e-06	1642475	1643530	+	1056	-	zinc-containing alcohol dehydrogenase
1652	SAK_1652	116	747	1.57586	2.63949e-31	1643579	1644271	-	693	metI	D-methionine ABC transporter permease
1653	SAK_1653	160	1028	2.525	6.877e-146	1644268	1645338	-	1071	-	amino acid ABC transporter ATP-binding protein
1654	SAK_1654	241	1546	0.103951	0.410128	1645331	1646707	-	1377	-	hypothetical protein
1655	SAK_1655	131	843	1.1598	1.76194e-17	1646841	1647665	-	825	-	NLPA family lipoprotein
1656	SAK_1656	138	888	0.675325	2.79465e-06	1647806	1648639	-	834	-	amino acid ABC transporter amino acid-binding protein
1657	SAK_1657	112	722	0.780645	7.10556e-07	1648741	1649430	-	690	-	glutamine amidotransferase class I
1658	SAK_1658	86	556	-3.95997	2.58218e-41	1649585	1650301	-	717	-	hypothetical protein
1659	SAK_1659	112	722	0.664575	3.48972e-05	1650419	1651207	-	789	-	DhaKLM operon coactivator DhaQ
1660	SAK_1660	113	728	1.11239	6.35003e-14	1651415	1651951	-	537	-	transcriptional regulator
1661	SAK_1661	16	109	-1.29272	0.0167541	1652015	1652128	+	114	-	hypothetical protein
1662	SAK_1662	114	735	-1.0062	1.98444e-07	1652125	1653114	+	990	-	dihydroxyacetone kinase subunit DhaK
1663	SAK_1663	62	403	-1.98512	7.9239e-12	1653152	1653730	+	579	-	dihydroxyacetone kinase DAK2 domain-containing protein
1664	SAK_1664	52	339	-1.15451	8.45905e-05	1653730	1654104	+	375	-	PTS system mannnose-specific transporter subunit IIA
1665	SAK_1665	96	620	0.312855	0.0972656	1654114	1654827	+	714	glpF	glycerol uptake facilitator protein
1666	SAK_1666	46	300	0.421364	0.114031	1655092	1655496	-	405	-	hypothetical protein
1667	SAK_1667	107	690	-0.288618	0.135311	1655635	1656348	-	714	-	MerR family transcriptional regulator
1668	SAK_1668	158	1016	0.952717	1.10423e-13	1656441	1657550	-	1110	-	hypothetical protein
1669	SAK_1669	54	351	-0.88691	0.00154577	1657547	1657798	-	252	-	hypothetical protein
1670	SAK_1670	104	671	1.53401	1.74467e-26	1657821	1658555	-	735	-	hypothetical protein
1671	SAK_1671	50	326	-0.194997	0.520736	1658621	1658977	-	357	-	iojap-like protein
1672	SAK_1672	84	543	-0.309641	0.158922	1658979	1659500	-	522	-	isochorismatase
1673	SAK_1673	100	645	-9.20077	7.69861e-61	1659563	1660150	-	588	-	HD domain-containing protein
1674	SAK_1674	94	607	-7.83231	7.65046e-58	1660147	1660779	-	633	nadD	nicotinic acid mononucleotide adenylyltransferase
1675	SAK_1675	42	275	-0.27733	0.393254	1660909	1661226	-	318	-	hypothetical protein
1676	SAK_1676	165	1060	-5.17036	5.30488e-109	1661319	1662437	-	1119	-	GTP-binding protein YqeH
1677	SAK_1677	74	479	-11.5787	5.82863e-45	1662437	1662970	-	534	-	HAD superfamily hydrolase
1678	SAK_1678	162	1041	-0.101987	0.523087	1663081	1663968	-	888	-	hypothetical protein
1679	SAK_1679	160	1028	-9.87348	9.77508e-97	1664125	1665567	-	1443	gatB	aspartyl/glutamyl-tRNA amidotransferase subunit B
1680	SAK_1680	206	1322	-9.72147	1.41886e-124	1665567	1667033	-	1467	gatA	aspartyl/glutamyl-tRNA amidotransferase subunit A
1681	SAK_1681	30	198	-8.30411	5.35888e-19	1667033	1667335	-	303	gatC	aspartyl/glutamyl-tRNA amidotransferase subunit C
1682	SAK_1682	383	2453	1.21974	3.57019e-54	1667473	1670118	-	2646	ppdK	pyruvate phosphate dikinase
1683	SAK_1683	139	894	-0.299288	0.0733	1670131	1670961	-	831	-	hypothetical protein
1684	SAK_1684	65	422	2.33212	1.41631e-48	1670972	1671469	-	498	-	hypothetical protein
1685	SAK_1685	218	1399	1.15382	8.02958e-28	1671622	1672755	+	1134	-	3-hydroxybutyryl-CoA dehydrogenase
1686	SAK_1686	98	632	0.625051	0.000304085	1672802	1673350	-	549	-	isochorismatase
1687	SAK_1687	136	875	-2.37514	5.99366e-32	1673417	1674202	-	786	codY	transcriptional repressor CodY
1688	SAK_1688	189	1214	0.668359	4.84493e-08	1674328	1675539	-	1212	-	aminotransferase
1689	SAK_1689	56	364	0.995238	4.00329e-06	1675806	1676258	+	453	-	hypothetical protein
1690	SAK_1690	206	1322	1.40452	3.00776e-41	1676314	1677696	-	1383	-	Cof-like hydrolase
1691	SAK_1691	126	811	1.15451	1.02458e-16	1677765	1678727	+	963	-	asparaginase
1692	SAK_1692	158	1016	0.404301	0.0043266	1678762	1679640	-	879	aroE	shikimate 5-dehydrogenase
1693	SAK_1693	128	824	0.385373	0.0151379	1679738	1680652	-	915	-	aldo/keto reductase
1694	SAK_1694	312	1999	-2.54916	2.75092e-79	1680943	1682958	-	2016	recG	ATP-dependent DNA helicase RecG
1695	SAK_1695	224	1437	1.4607	4.68562e-49	1683038	1684576	-	1539	-	hypothetical protein
1696	SAK_1696	187	1201	-10.9045	6.6968e-113	1684669	1685769	-	1101	alr	alanine racemase
1697	SAK_1697	40	262	-10.7075	5.86521e-25	1685766	1686125	-	360	acpS	4'-phosphopantetheinyl transferase
1698	SAK_1698	166	1067	0.779862	1.46892e-09	1686150	1687157	-	1008	-	phospho-2-dehydro-3-deoxyheptonate aldolase
1699	SAK_1699	377	2414	-0.831839	1.27482e-15	1687283	1689811	-	2529	secA	preprotein translocase subunit SecA
1700	SAK_1700	152	977	-0.653106	5.34068e-05	1689920	1690867	-	948	manA	mannose-6-phosphate isomerase
1701	SAK_1701	128	824	1.79652	2.43567e-47	1690985	1691866	-	882	scrK	fructokinase
1702	SAK_1702	284	1820	0.337716	0.0014317	1691934	1693853	-	1920	-	PTS system sucrose-specific transporter subunit IIABC
1703	SAK_1703	218	1399	-7.17051	1.83994e-134	1694038	1695477	+	1440	scrB	sucrose-6-phosphate hydrolase
1704	SAK_1704	148	952	0.859146	1.97204e-10	1695479	1696441	+	963	scrR	sucrose operon repressor ScrR
1705	SAK_1705	68	441	-2.29102	8.62605e-16	1696528	1696962	-	435	nusB	transcription antitermination protein NusB
1706	SAK_1706	60	390	-3.55955	9.91985e-26	1696955	1697344	-	390	-	hypothetical protein
1707	SAK_1707	68	441	-7.28851	2.83365e-42	1697433	1697993	-	561	efp	elongation factor P
1708	SAK_1708	39	256	-2.1211	1.21186e-08	1698921	1699220	-	300	-	hypothetical protein
1709	SAK_1709	60	390	0.658928	0.00309601	1699638	1699868	-	231	-	hypothetical protein
1710	SAK_1710	37	243	1.21032	2.18129e-06	1699881	1700051	-	171	-	hypothetical protein
1711	SAK_1711	28	185	-1.27126	0.00190631	1700504	1700629	-	126	-	hypothetical protein
1712	SAK_1712	33	217	-0.122228	0.761867	1700640	1700804	-	165	-	hypothetical protein
1713	SAK_1713	68	441	0.458933	0.0333448	1701106	1701558	-	453	-	cytidine/deoxycytidylate deaminase
1714	SAK_1714	161	1035	-0.0151307	0.948933	1701570	1702637	-	1068	pepP	-
1715	SAK_1715	102	658	-0.0491509	0.830479	1702737	1703453	-	717	-	hypothetical protein
1716	SAK_1716	219	1405	0.626637	4.79256e-08	1703455	1704954	-	1500	-	drug:H+ antiporter-2 (DHA2) family protein
1717	SAK_1717	413	2644	1.79075	1.85188e-147	1705290	1708118	-	2829	uvrA	excinuclease ABC subunit A
1718	SAK_1718	122	786	1.857	4.34273e-49	1708250	1708921	-	672	-	hypothetical protein
1719	SAK_1719	140	901	-9.68211	9.24897e-85	1708946	1709890	-	945	-	magnesium/cobalt transporter CorA
1720	SAK_1720	28	185	-10.2079	8.25556e-18	1710060	1710299	-	240	rpsR	30S ribosomal protein S18
1721	SAK_1721	73	473	-10.5594	1.15662e-44	1710344	1710835	-	492	ssb1	single-stranded DNA-binding protein
1722	SAK_1722	30	198	-4.52275	1.69358e-17	1710847	1711134	-	288	rpsF	30S ribosomal protein S6
1723	SAK_1723	158	1016	-0.400996	0.0103317	1712228	1713352	+	1125	mutY	A/G-specific adenine glycosylase
1724	SAK_1724	92	594	1.01801	1.02354e-09	1713529	1714122	+	594	-	DNA-binding protein
1725	SAK_1725	32	211	-8.07238	3.45851e-20	1714168	1714482	-	315	trx	thioredoxin
1726	SAK_1726	80	518	0.936857	2.2651e-07	1714563	1714949	-	387	-	-
1727	SAK_1727	363	2325	1.23505	7.0765e-53	1715067	1717406	-	2340	-	MutS2 family protein
1728	SAK_1728	112	722	1.76433	8.92978e-40	1717491	1718033	-	543	-	hypothetical protein
1729	SAK_1729	46	300	0.693549	0.00597754	1718036	1718347	-	312	-	hypothetical protein
1730	SAK_1730	132	850	-3.6671	8.41731e-57	1718458	1719351	+	894	rnhC	ribonuclease HIII
1731	SAK_1731	85	549	-10.1912	7.51004e-52	1719367	1719960	+	594	lepB	signal peptidase I
1732	SAK_1732	436	2791	0.60071	1.40398e-13	1720089	1722509	+	2421	-	recombinase D
1733	SAK_1733	85	549	1.58672	1.19269e-23	1722624	1723106	+	483	-	hypothetical protein
1734	SAK_1734	167	1073	0.341248	0.0139214	1723177	1724271	-	1095	dinB	DNA polymerase IV
1735	SAK_1735	296	1897	1.03027	6.94634e-29	1724456	1726768	+	2313	pflB	formate acetyltransferase 1
1736	SAK_1736	58	377	-1.88826	1.74514e-10	1726869	1727243	+	375	-	FMN-binding protein
1737	SAK_1737	172	1105	1.06447	1.10349e-18	1727278	1728207	-	930	-	hypothetical protein
1738	SAK_1738	100	645	-1.13545	6.49208e-08	1728204	1728959	-	756	-	hypothetical protein
1739	SAK_1739	158	1016	1.43713	9.73125e-34	1729021	1729980	+	960	-	hypothetical protein
1740	SAK_1740	100	645	-1.17129	2.53644e-08	1730059	1730886	-	828	-	glycerol facilitator/aquaporin
1741	SAK_1741	66	428	-1.53489	1.14207e-08	1731076	1731528	-	453	-	universal stress family protein
1742	SAK_1742	241	1546	-1.35851	4.91748e-23	1731546	1732748	-	1203	-	major facilitator family protein
1743	SAK_1743	124	799	0.363342	0.0252171	1732904	1733563	+	660	-	transcriptional regulator
1744	SAK_1744	354	2267	0.552227	1.27526e-09	1733587	1735872	+	2286	pepX	x-prolyl-dipeptidyl aminopeptidase
1745	SAK_1745	46	300	2.68386	9.43745e-52	1735876	1736235	+	360	-	hypothetical protein
1746	SAK_1746	142	913	1.16804	4.27522e-19	1736281	1737261	+	981	-	polyprenyl synthetase
1747	SAK_1747	282	1808	0.838653	8.40715e-18	1737346	1739094	-	1749	cydC	ABC transporter ATP-binding protein
1748	SAK_1748	314	2012	1.30712	1.89117e-52	1739087	1740805	-	1719	cydD	ABC transporter ATP-binding protein
1749	SAK_1749	148	952	-0.0445411	0.794822	1740805	1741824	-	1020	cydB	cytochrome d ubiquinol oxidase, subunit II
1750	SAK_1750	197	1265	0.74716	2.85735e-10	1741825	1743252	-	1428	cydA	cytochrome d ubiquinol oxidase, subunit II
1751	SAK_1751	167	1073	1.77131	4.05939e-59	1743355	1744563	-	1209	-	pyridine nucleotide-disulfide oxidoreductase
1752	SAK_1752	155	997	0.777915	5.30476e-09	1744576	1745475	-	900	-	1,4-dihydroxy-2-naphthoate octaprenyltransferase
1753	SAK_1753	29	192	2.02513	7.21287e-16	1745884	1746807	-	924	-	hypothetical protein
1754	SAK_1754	215	1380	-0.283825	0.0325048	1747226	1748806	+	1581	hsdM	type I restriction-modification system, M subunit
1755	SAK_1755	267	1712	0.00145345	1	1749430	1751202	-	1773	-	hypothetical protein
1756	SAK_1756	213	1367	1.08915	6.28829e-24	1751340	1753325	-	1986	tkt	transketolase
1757	SAK_1757	77	498	0.159911	0.487404	1753374	1754018	-	645	-	translaldolase
1758	SAK_1758	114	735	0.338898	0.0481374	1754036	1754725	-	690	-	allulose-6-phosphate 3-epimerase
1759	SAK_1759	171	1099	-1.14865	7.39863e-13	1754737	1755840	-	1104	-	PTS system fructose-specific transporter subunit IIC
1760	SAK_1760	70	454	-1.90534	1.48216e-12	1755853	1756302	-	450	-	PTS system fructose-specific transporter subunit IIA
1761	SAK_1761	34	224	-0.72431	0.0407482	1756316	1756627	-	312	-	PTS system fructose-specific transporter subunit IIB
1762	SAK_1762	360	2306	-0.490418	2.12064e-06	1756641	1758530	-	1890	-	PRD domain/PTS system IIA domain-containing protein
1763	SAK_1763	68	441	1.55086	2.85006e-18	1759082	1759565	-	484	-	-
1764	SAK_1764	126	811	-0.602197	0.000698567	1759685	1760503	+	819	-	-
1765	SAK_1765	126	811	-1.00992	4.49636e-08	1760509	1761370	+	862	-	-
1766	SAK_1766	110	709	1.3381	2.14618e-20	1761779	1762309	-	531	-	hypothetical protein
1767	SAK_1767	120	773	1.16741	2.34759e-16	1762351	1763142	-	792	-	PhzF family phenazine biosynthesis protein
1768	SAK_1768	60	390	-0.836672	0.00167681	1763152	1763562	-	411	-	acetyltransferase
1769	SAK_1769	18	122	-2.86992	1.1882e-06	1763970	1764068	-	99	-	hypothetical protein
1770	SAK_1770	34	224	-1.83534	2.16045e-06	1764492	1764791	+	300	-	hypothetical protein
1771	SAK_1771	207	1329	1.10747	3.90167e-24	1764952	1766142	+	1191	cfa	cyclopropane-fatty-acyl-phospholipid synthase
1772	SAK_1772	139	894	1.93885	3.26283e-62	1766212	1766937	-	726	-	MerR family transcriptional regulator
1773	SAK_1773	106	684	-0.852977	1.71582e-05	1767064	1767651	-	588	-	DNA polymerase III subunit epsilon
1774	SAK_1774	68	441	0.914426	3.76756e-06	1767695	1768231	-	537	-	hypothetical protein
1775	SAK_1775	178	1143	1.40736	5.11502e-36	1768366	1769538	+	1173	-	hypothetical protein
1776	SAK_1776	122	786	0.24309	0.15418	1769581	1770363	-	783	-	hypothetical protein
1777	SAK_1777	42	275	1.4348	5.40579e-10	1770522	1770791	+	270	rpsN	30S ribosomal protein S14
1778	SAK_1778	159	1022	5.74203	0	1771152	1772177	-	1026	ltaE	hypothetical protein
1779	SAK_1779	143	920	-9.93488	1.49604e-86	1772296	1773306	-	1011	gcp	DNA-binding/iron metalloprotein/AP endonuclease
1780	SAK_1780	62	403	0.580823	0.00868168	1773382	1773789	-	408	rimI	ribosomal-protein-alanine acetyltransferase
1781	SAK_1781	102	658	-6.86649	7.92657e-64	1773791	1774483	-	693	-	M22 peptidase
1782	SAK_1782	30	198	-0.196894	0.636312	1774662	1774892	+	231	-	hypothetical protein
1783	SAK_1783	254	1629	-8.95195	6.15604e-154	1774946	1776625	+	1680	-	metallo-beta-lactamase
1784	SAK_1784	72	466	0.913789	2.07916e-06	1776787	1777296	-	510	-	CHAP domain-containing protein
1785	SAK_1785	209	1341	-4.74675	7.17484e-123	1777444	1778790	-	1347	glnA	glutamine synthetase, type I
1786	SAK_1786	42	275	-4.58635	3.86987e-25	1778824	1779195	-	372	glnR	GlnR family transcriptional regulator
1787	SAK_1787	108	696	-0.682428	0.000430367	1779275	1779814	-	540	-	hypothetical protein
1788	SAK_1788	110	709	-9.55937	8.05918e-67	1780077	1781273	-	1197	pgk	phosphoglycerate kinase
1789	SAK_1789	138	888	-0.162509	0.343088	1781408	1782277	-	870	-	5'-nucleotidase
1790	SAK_1790	106	684	-8.39094	1.01079e-64	1782486	1783496	-	1011	gap	glyceraldehyde-3-phosphate dehydrogenase
1791	SAK_1791	198	1271	-10.6646	1.75974e-119	1783701	1785779	-	2079	fusA	elongation factor G
1792	SAK_1792	54	351	-11.1313	5.10281e-33	1785934	1786404	-	471	rpsG	30S ribosomal protein S7
1793	SAK_1793	54	351	-6.08688	8.28479e-35	1786426	1786839	-	414	rpsL	30S ribosomal protein S12
1794	SAK_1794	128	824	-1.17132	2.48436e-10	1787058	1787870	-	813	purR	pur operon repressor
1795	SAK_1795	141	907	1.71905	1.65417e-46	1787967	1788908	-	942	-	HD domain-containing protein
1796	SAK_1796	193	1239	1.35131	2.08748e-35	1788898	1790172	-	1275	-	RmuC domain-containing protein
1797	SAK_1797	88	569	-8.65572	5.98177e-54	1790174	1790806	-	633	-	hypothetical protein
1798	SAK_1798	93	601	-1.95906	6.48499e-17	1790799	1791461	-	663	rpe	ribulose-phosphate 3-epimerase
1799	SAK_1799	121	779	-5.18262	5.60394e-80	1791468	1792340	-	873	-	ribosome-associated GTPase
1800	SAK_1800	122	786	0.160585	0.370156	1792496	1793347	-	852	-	rRNA (guanine-N1-) methyltransferase (mycinamicin-resistance protein)
1801	SAK_1801	88	569	0.824731	2.77826e-06	1793351	1794223	-	873	ksgA	dimethyladenosine transferase
1802	SAK_1802	58	377	3.01707	1.00137e-91	1794251	1794700	-	450	-	HIT family protein
1803	SAK_1803	52	339	-1.13385	9.26764e-05	1794704	1795270	-	567	-	primase-like protein
1804	SAK_1804	115	741	0.896048	3.99384e-09	1795257	1796039	-	783	-	TatD family hydrolase
1805	SAK_1805	38	249	3.04504	9.53223e-63	1796221	1796493	-	273	-	hypothetical protein
1806	SAK_1806	68	441	1.80292	3.50156e-26	1796512	1796904	-	393	-	hypothetical protein
1807	SAK_1807	214	1373	0.315521	0.0103839	1796895	1798187	-	1293	-	hypothetical protein
1808	SAK_1808	74	479	-1.84233	1.31573e-12	1798187	1798579	-	393	-	hypothetical protein
1809	SAK_1809	188	1207	-2.19277	1.17125e-38	1798754	1800016	-	1263	dltD	dltD protein
1810	SAK_1810	36	237	-1.49597	3.79485e-05	1800009	1800248	-	240	dltC	D-alanine--poly(phosphoribitol) ligase subunit 2
1811	SAK_1811	228	1463	-1.76128	3.64201e-33	1800263	1801528	-	1266	dltB	dltB protein
1812	SAK_1812	220	1412	1.77151	2.66247e-77	1801525	1803060	-	1536	dltA	D-alanine--poly(phosphoribitol) ligase subunit 1
1813	SAK_1813	179	1150	4.76067	0	1803206	1804393	-	1188	dltS	sensor histidine kinase DltS
1814	SAK_1814	106	684	-0.326924	0.0904545	1804393	1805067	-	675	dltr	DNA-binding response regulator DltR
1815	SAK_1815	16	109	-8.43738	1.11913e-10	1805423	1805557	-	135	rpmH	50S ribosomal protein L34
1816	SAK_1816	222	1424	0.903196	1.08016e-16	1805741	1807096	-	1356	-	hypothetical protein
1817	SAK_1817	282	1808	1.68012	3.14534e-86	1807342	1809069	-	1728	proWX	glycine betaine/proline ABC transporter permease/substrate-binding protein
1818	SAK_1818	148	952	-1.53773	6.14583e-18	1809088	1810311	-	1224	proV	glycine betaine/proline ABC transporter ATP-binding protein
1819	SAK_1819	301	1929	4.40705	0	1810687	1813065	-	2379	xpkA	phosphoketolase
1820	SAK_1820	142	913	0.908067	2.89851e-11	1813155	1814246	-	1092	-	L-ascorbate 6-phosphate lactonase
1821	SAK_1821	284	1820	0.960898	6.0754e-24	1814563	1816170	-	1608	-	PRD domain-containing protein
1822	SAK_1822	140	901	-1.21392	1.07138e-11	1816308	1817069	-	762	-	hypothetical protein
1823	SAK_1823	249	1597	0.118017	0.339224	1817089	1818606	-	1518	-	carbohydrate kinase
1824	SAK_1824	150	965	0.175723	0.263094	1818672	1819661	-	990	-	hypothetical protein
1825	SAK_1825	229	1469	0.205608	0.0973215	1819683	1821134	-	1452	-	PTS system transporter subunit IIC
1826	SAK_1826	116	747	-0.81248	1.80276e-05	1821232	1822188	-	957	-	D-isomer specific 2-hydroxyacid dehydrogenase
1827	SAK_1827	131	843	-1.26052	1.00328e-11	1822207	1823226	-	1020	-	hypothetical protein
1828	SAK_1828	161	1035	0.185793	0.215701	1823461	1824444	-	984	-	LacI family sugar-binding transcriptional regulator
1829	SAK_1829	81	524	-2.34991	3.07646e-19	1824608	1825255	-	648	-	translaldolase
1830	SAK_1830	92	594	1.47479	1.58472e-21	1825266	1825982	-	717	araD	L-ribulose-5-phosphate 4-epimerase
1831	SAK_1831	96	620	0.88148	1.40329e-07	1825984	1826847	-	864	-	L-xylulose 5-phosphate 3-epimerase
1832	SAK_1832	72	466	0.849355	1.19394e-05	1826851	1827516	-	666	ulaD	3-keto-L-gulonate-6-phosphate decarboxylase
1833	SAK_1833	50	326	-0.088649	0.781868	1827629	1828114	-	486	-	PTS system transporter subunit IIA
1834	SAK_1834	32	211	-3.39431	3.02339e-13	1828181	1828459	-	279	-	PTS system lactose/cellobiose family transporter subunit IIB
1835	SAK_1835	183	1175	0.550559	1.55407e-05	1828487	1829926	-	1440	ulaA	PTS system ascorbate-specific transporter subunit IIC
1836	SAK_1836	90	581	-0.18971	0.373127	1830094	1830711	-	618	-	hypothetical protein
1837	SAK_1837	111	716	1.35535	4.15396e-21	1830888	1831343	+	456	-	hypothetical protein
1838	SAK_1838	182	1169	-0.219956	0.127761	1831366	1832658	-	1293	purA	adenylosuccinate synthetase
1839	SAK_1839	182	1169	-0.258746	0.0783793	1833029	1834051	-	1023	pfoR	pfoR protein
1840	SAK_1840	113	728	1.85148	3.48889e-45	1834413	1835087	+	675	-	hypothetical protein
1841	SAK_1841	372	2382	0.730364	2.41591e-17	1835257	1837509	+	2253	-	bifunctional glutamate--cysteine ligase/glutathione synthetase
1842	SAK_1842	138	888	-0.540337	0.00132465	1837633	1838451	+	819	-	hypothetical protein
1843	SAK_1843	152	977	-0.564617	0.000470531	1838448	1839704	+	1257	-	hypothetical protein
1844	SAK_1844	114	735	-0.443024	0.0167699	1839844	1840719	+	876	hslO	heat shock protein 33
1845	SAK_1845	136	875	6.08937	0	1840703	1841680	+	978	-	tRNA-dihydrouridine synthase
1846	SAK_1846	102	658	0.639763	0.000159263	1841801	1842442	+	642	-	deoxynucleoside kinase
1847	SAK_1847	98	632	5.29542	0	1842456	1842947	+	492	-	phosphinothricin N-acetyltransferase
1848	SAK_1848	379	2427	-0.483189	1.5372e-06	1843167	1845614	-	2448	clpC	ATP-dependent Clp protease, ATP-binding subunit ClpC
1849	SAK_1849	72	466	-1.5682	1.03649e-09	1845611	1846075	-	465	ctsR	CtsR family transcriptional regulator
1850	SAK_1850	68	441	3.68123	4.18112e-204	1846248	1846709	+	462	-	hypothetical protein
1851	SAK_1851	116	747	-9.89835	2.07422e-70	1846869	1847909	-	1041	tsf	elongation factor Ts
1852	SAK_1852	88	569	-3.62108	1.0515e-37	1848003	1848773	-	771	rpsB	30S ribosomal protein S2
1853	SAK_1853	52	339	3.37331	3.09562e-117	1849050	1849610	+	561	ahpC	alkyl hydroperoxide reductase
1854	SAK_1854	216	1386	-0.430667	0.00126657	1849628	1851160	+	1533	ahpF	NADH dehydrogenase
1855	SAK_1855	NA	NA	NA	NA	1851295	1851365	+	71	-	tRNA-Cys
1856	SAK_1856	371	2376	1.5163	9.53523e-88	1851437	1853506	-	2070	-	monovalent cation:proton antiporter-1 (CPA1) family protein
1857	SAK_1857	26	173	-1.43947	0.000807132	1853508	1853744	-	237	-	hypothetical protein
1858	SAK_1858	124	799	3.38225	1.97687e-277	1853911	1854864	+	954	-	U61 family peptidase
1859	SAK_1859	262	1680	0.206308	0.0740999	1854914	1856809	-	1896	pepO	endopeptidase O
1860	SAK_1860	164	1054	0.64365	1.18468e-06	1856957	1857940	+	984	-	oxidoreductase, NAD-binding
1861	SAK_1861	212	1361	3.98001	0	1857986	1859126	-	1141	-	-
1862	SAK_1862	106	684	-0.317418	0.0968537	1859250	1859894	+	645	-	cyclic nucleotide-binding protein
1863	SAK_1863	70	454	-9.17773	7.16448e-43	1859960	1860574	+	615	def	peptide deformylase
1864	SAK_1864	146	939	0.973363	2.9354e-13	1860646	1861647	-	1002	-	transcriptional regulator
1865	SAK_1865	168	1080	-1.94263	6.54646e-29	1861727	1862671	-	945	-	hypothetical protein
1866	SAK_1866	42	275	-3.4633	4.70996e-18	1862739	1862987	+	249	-	hypothetical protein
1867	SAK_1867	70	454	0.655473	0.00135606	1863159	1863773	-	615	-	nitroreductase
1868	SAK_1868	52	339	-2.99569	5.29542e-18	1863906	1864331	-	426	-	MarR family transcriptional regulator
1869	SAK_1869	601	3845	-8.67664	0	1864458	1868864	-	4407	polC	DNA polymerase III PolC
1870	SAK_1870	98	632	0.564244	0.00124135	1868987	1869571	-	585	-	mannosyl-glycoprotein endo-beta-N-acetylglucosamidase
1871	SAK_1871	248	1590	-7.37918	1.95466e-152	1869696	1871549	-	1854	proS	prolyl-tRNA synthetase
1872	SAK_1872	226	1450	0.868785	1.1948e-15	1871641	1872900	-	1260	-	M50A family peptidase
1873	SAK_1873	128	824	-10.0392	1.37411e-77	1872931	1873725	-	795	cdsA	phosphatidate cytidylyltransferase
1874	SAK_1874	134	862	-10.4267	3.5813e-81	1873740	1874492	-	753	uppS	undecaprenyl pyrophosphate synthase
1875	SAK_1875	30	198	2.05317	6.7999e-17	1874658	1874999	-	342	yajC	preprotein translocase subunit YajC
1876	SAK_1876	36	237	0.160877	0.670147	1875076	1875420	-	345	-	hypothetical protein
1877	SAK_1877	0	7	7.4337	1.07974e-66	1875572	1877041	-	1470	-	ISSag8, transposase
1878	SAK_1878	166	1067	-0.789273	5.01195e-07	1877174	1878337	-	1164	-	malate dehydrogenase
1879	SAK_1879	242	1552	-0.413252	0.00101321	1878362	1879699	-	1338	-	citrate, cation symporter (CCS) family protein
1880	SAK_1880	266	1705	1.26027	5.13644e-41	1879853	1881379	+	1527	-	sensor histidine kinase
1881	SAK_1881	108	696	1.56325	1.30345e-28	1881381	1882061	+	681	-	response regulator
1882	SAK_1882	129	830	-9.05035	1.74391e-78	1882082	1883077	-	996	galE	UDP-glucose 4-epimerase
1883	SAK_1883	239	1533	0.803131	5.33322e-14	1883165	1884772	-	1608	dexB	glucan 1,6-alpha-glucosidase
1884	SAK_1884	150	965	-0.10073	0.550531	1884901	1886034	-	1134	msmK	sugar ABC transporter ATP-binding protein
1885	SAK_1885	134	862	0.37518	0.0163111	1886135	1886986	-	852	-	Fis family transcriptional regulator
1886	SAK_1886	146	939	2.87264	1.02146e-194	1887081	1887977	-	897	-	lactose operon protein LacX
1887	SAK_1887	134	862	0.29009	0.0685397	1888031	1889008	-	978	lacD	tagatose 1,6-diphosphate aldolase
1888	SAK_1888	154	990	0.17142	0.26864	1889010	1889942	-	933	lacC	tagatose-6-phosphate kinase
1889	SAK_1889	87	562	0.905973	2.35079e-07	1889953	1890468	-	516	lacB	galactose-6-phosphate isomerase subunit LacB
1890	SAK_1890	72	466	-0.704478	0.00303224	1890489	1890914	-	426	lacA	galactose-6-phosphate isomerase subunit LacA
1891	SAK_1891	396	2536	-0.531698	6.76692e-08	1891163	1893316	-	2154	-	sialidase domain-containing protein
1892	SAK_1892	66	428	2.67013	3.27946e-72	1893377	1893652	-	276	-	hypothetical protein
1893	SAK_1893	256	1642	0.0883112	0.471302	1893852	1895300	-	1449	-	PTS system transporter subunit IIC
1894	SAK_1894	54	351	-1.60575	9.27077e-08	1895340	1895645	-	306	-	PTS system transporter subunit IIB
1895	SAK_1895	81	524	-0.909805	7.18844e-05	1895647	1896111	-	465	-	PTS system transporter subunit IIA
1896	SAK_1896	130	837	-0.586081	0.000805917	1896329	1897105	+	777	-	lactose phosphotransferase system repressor
1897	SAK_1897	393	2516	-0.201302	0.0392614	1897387	1899969	-	2583	-	streptococcal histidine triad family protein
1898	SAK_1898	136	875	0.0132772	0.978685	1899996	1900919	-	924	-	laminin-binding surface protein
1899	SAK_1899	58	377	-0.032885	0.933399	1901174	1901617	-	444	dtd	D-tyrosyl-tRNA(Tyr) deacylase
1900	SAK_1900	326	2089	-1.23266	2.69338e-26	1901627	1903843	-	2217	relA	GTP pyrophosphokinase
1901	SAK_1901	362	2318	0.412095	7.82077e-06	1904103	1906505	+	2403	cpdB	bifunctional 2',3'-cyclic nucleotide 2'-phosphodiesterase/3'-nucleotidase precursor protein
1902	SAK_1902	64	415	-11.3723	5.41845e-39	1906662	1907117	+	456	nrdI	flavoprotein NrdI
1903	SAK_1903	150	965	0.528675	0.000186889	1907128	1908165	+	1038	-	M42 family peptidase
1904	SAK_1904	88	569	1.78134	2.32237e-32	1908165	1908662	+	498	-	hypothetical protein
1905	SAK_1905	192	1233	1.06623	1.04072e-20	1908884	1909921	-	1038	-	ABC transporter substrate-binding protein
1906	SAK_1906	140	901	0.392222	0.00972137	1909933	1910706	-	774	-	AraC family transcriptional regulator
1907	SAK_1907	321	2057	0.619664	5.7434e-11	1910710	1912359	-	1650	-	hypothetical protein
1908	SAK_1908	136	875	-1.20477	2.93901e-11	1912497	1913324	-	828	-	PTS system mannose/fructose/sorbose family IIDsubunit
1909	SAK_1909	120	773	0.29799	0.078278	1913321	1914130	-	810	-	PTS system mannose/fructose/sorbose family transporter subunit IIC
1910	SAK_1910	64	415	-2.34991	1.71693e-15	1914146	1914637	-	492	-	PTS system mannose/fructose/sorbose family transporter subunit IIB
1911	SAK_1911	63	409	-0.0919373	0.729923	1914655	1915080	-	426	-	PTS system mannose/fructose/sorbose family transporter subunit IIA
1912	SAK_1912	210	1348	0.284338	0.0238717	1915327	1916379	-	1053	-	hypothetical protein
1913	SAK_1913	181	1163	1.12225	5.99634e-22	1916590	1917498	-	909	-	hypothetical protein
1914	SAK_1914	50	326	0.409158	0.12009	1917464	1917742	-	279	-	hypothetical protein
1915	SAK_1915	141	907	-0.681479	5.53926e-05	1917748	1918595	-	848	-	-
1916	SAK_1916	20	134	-1.94782	0.000138794	1919126	1919308	+	183	-	ABC transporter ATP-binding protein
1917	SAK_1917	281	1801	-0.0226245	0.868067	1919379	1920713	-	1335	rgfC	histidine kinase
1918	SAK_1918	58	377	-0.383152	0.156312	1921118	1921462	-	345	-	response regulator
1919	SAK_1919	138	888	0.780851	3.36432e-08	1921678	1922508	-	831	rgfB	hypothetical protein
1920	SAK_1920	338	2165	-0.151545	0.15418	1922547	1924730	-	2184	-	PTS system glucose-specific transporter subunit IIABC
1921	SAK_1921	256	1642	0.636957	1.6421e-09	1924888	1926543	-	1656	-	sensor histidine kinase
1922	SAK_1922	90	581	2.20526	3.80512e-57	1926536	1927213	-	678	-	phosphate regulon transcriptinal regulatory protein PhoB
1923	SAK_1923	109	703	1.06579	2.12623e-12	1927213	1927869	-	657	phoU	phosphate transport system regulatory protein PhoU
1924	SAK_1924	100	645	-1.92465	1.44242e-17	1927866	1928615	-	750	pstB	phosphate transporter ATP-binding protein
1925	SAK_1925	160	1028	0.56383	3.48825e-05	1928608	1929486	-	879	pstA	phosphate ABC transporter permease
1926	SAK_1926	134	862	0.223424	0.171639	1929488	1930333	-	846	pstC	phosphate ABC transporter permease
1927	SAK_1927	132	850	-1.36285	2.18653e-13	1930348	1931229	-	882	-	phosphate ABC transporter substrate-binding protein
1928	SAK_1928	110	709	0.107152	0.593586	1931360	1931920	-	561	-	hypothetical protein
1929	SAK_1929	42	275	-0.786075	0.0124668	1931917	1932657	-	741	-	16S ribosomal RNA methyltransferase RsmE
1930	SAK_1930	74	479	0.616947	0.00213473	1932657	1933610	-	954	prmA	50S ribosomal protein L11 methyltransferase
1931	SAK_1931	70	454	0.730059	0.000304455	1933607	1934065	-	459	-	hypothetical protein
1932	SAK_1932	80	518	0.15925	0.477868	1934189	1934905	+	717	-	MerR family transcriptional regulator
1933	SAK_1933	62	403	-0.542559	0.0373331	1934944	1935414	-	471	-	acetyltransferase
1934	SAK_1934	44	288	-1.20514	0.000178513	1935386	1935844	-	459	-	NUDIX family hydrolase
1935	SAK_1935	48	313	3.00602	1.86636e-75	1935837	1936145	-	309	-	hypothetical protein
1936	SAK_1936	30	198	5.44673	0	1936188	1936658	-	471	-	hypothetical protein
1937	SAK_1937	56	364	-0.385143	0.160292	1936894	1937475	+	582	-	acetyltransferase
1938	SAK_1938	214	1373	0.132214	0.319769	1937468	1938736	+	1269	-	recombination factor protein RarA
1939	SAK_1939	9	64	-4.42391	4.77063e-06	1939018	1939093	+	76	-	tRNA-Lys
1940	SAK_1940	204	1309	0.678073	8.95803e-09	1939326	1940435	-	1110	-	hypothetical protein
1941	SAK_1941	34	224	-1.13935	0.00185857	1940575	1940784	-	210	-	hypothetical protein
1942	SAK_1942	16	109	-6.85241	1.11913e-10	1940873	1941013	-	141	-	hypothetical protein
1943	SAK_1943	216	1386	0.582783	5.48016e-07	1941036	1942166	-	1131	-	phage integrase site specific recombinase
1944	SAK_1944	32	211	-1.84741	3.14901e-06	1942170	1942355	-	186	-	hypothetical protein
1945	SAK_1945	177	1137	0.155741	0.283396	1942416	1943444	-	1029	-	replication initiation factor family protein
1946	SAK_1946	66	428	-0.966855	0.000142075	1943447	1943866	-	420	-	hypothetical protein
1947	SAK_1947	32	211	-0.414169	0.258563	1944192	1944365	-	174	-	hypothetical protein
1948	SAK_1948	94	607	-1.56773	2.98219e-12	1944822	1945316	+	495	-	transcriptional regulator
1949	SAK_1949	189	1214	1.2193	2.12097e-27	1945603	1946553	-	951	-	hypothetical protein
1950	SAK_1950	106	684	-2.2744	9.5484e-24	1946624	1947214	+	591	-	DJ-1/PfpI family protein
1951	SAK_1951	117	754	0.197895	0.272451	1947346	1948100	-	755	-	-
1952	SAK_1952	66	428	0.382468	0.0903045	1948097	1948483	-	387	-	hypothetical protein
1953	SAK_1953	92	594	0.436232	0.018868	1948590	1949162	-	573	-	hypothetical protein
1954	SAK_1954	37	243	0.406379	0.194685	1949164	1949496	-	333	-	hypothetical protein
1955	SAK_1955	11	77	-2.57732	0.000496671	1950930	1951058	+	129	-	hypothetical protein
1956	SAK_1956	28	185	1.16279	8.56599e-05	1951499	1951789	+	291	-	hypothetical protein
1957	SAK_1957	61	396	-1.54922	3.08312e-08	1951890	1952264	+	375	-	hypothetical protein
1958	SAK_1958	18	122	-2.02799	0.000162999	1952333	1952458	+	126	-	hypothetical protein
1959	SAK_1959	68	441	-1.0769	2.01454e-05	1952530	1952913	+	384	-	hypothetical protein
1960	SAK_1960	16	109	-2.70946	7.64221e-06	1952910	1953014	+	105	-	hypothetical protein
1961	SAK_1961	52	339	-2.50419	4.27757e-14	1953193	1953537	+	345	-	hypothetical protein
1962	SAK_1962	54	351	-0.73574	0.00854662	1953613	1953921	+	309	-	hypothetical protein
1963	SAK_1963	16	109	0.849181	0.0419787	1954690	1954893	-	204	-	hypothetical protein
1964	SAK_1964	87	562	-2.22626	3.41708e-19	1955121	1955522	-	402	-	hypothetical protein
1965	SAK_1965	194	1246	-1.26071	8.37373e-17	1955676	1956398	-	723	-	hypothetical protein
1966	SAK_1966	146	939	-0.450239	0.00580702	1956402	1957019	-	618	-	ABC transporter ATP-binding protein
1967	SAK_1967	165	1060	1.18062	1.76301e-22	1957698	1958552	-	855	-	aminoglycoside 6-adenylyltransferase
1968	SAK_1968	102	658	0.24	0.197423	1958731	1959282	-	552	-	hypothetical protein
1969	SAK_1969	0	7	5.79538	2.41019e-19	1959323	1959712	-	390	-	IS1381 transposase B
1970	SAK_1970	0	7	6.71449	1.141e-38	1959745	1960128	-	384	-	IS1381 transposase A
1971	SAK_1971	114	735	0.91214	2.21734e-09	1960419	1961027	-	609	-	hypothetical protein
1972	SAK_1972	62	403	-0.668983	0.00998417	1961014	1961349	-	336	-	PadR family transcriptional regulator
1973	SAK_1973	87	562	-0.325027	0.129053	1961878	1962366	-	489	-	acetyltransferase
1974	SAK_1974	182	1169	3.60217	0	1962535	1963296	-	762	-	hypothetical protein
1975	SAK_1975	146	939	3.12973	5.63542e-254	1963293	1964195	-	903	-	ABC transporter ATP-binding protein
1976	SAK_1976	38	249	1.34089	5.04096e-08	1964192	1964398	-	207	-	hypothetical protein
1977	SAK_1977	186	1194	0.900751	3.92178e-14	1964400	1965476	-	1077	-	DNA-binding protein
1978	SAK_1978	110	709	0.310483	0.078081	1965725	1966339	-	615	-	PAP2 family protein
1979	SAK_1979	48	313	-1.57661	5.13938e-07	1966553	1966870	+	318	-	MagZ family protein
1980	SAK_1980	82	530	-0.334785	0.12495	1966867	1967427	+	561	-	decarboxylase
1981	SAK_1981	198	1271	0.0956101	0.501902	1967732	1968595	+	864	-	CAAX amino terminal protease
1982	SAK_1982	46	300	0.451398	0.0941317	1968752	1969054	-	303	-	rhodanese-like domain-containing protein
1983	SAK_1983	128	824	1.09701	3.69503e-15	1969227	1969994	-	768	cfb	cAMP factor
1984	SAK_1984	80	518	0.180215	0.412637	1970763	1971302	+	540	-	topology modulation protein
1985	SAK_1985	164	1054	0.670569	3.60618e-07	1971503	1972588	+	1086	-	glycerol dehydrogenase
1986	SAK_1986	100	645	-0.595027	0.00310635	1972753	1973460	-	708	-	hypothetical protein
1987	SAK_1987	326	2089	0.101272	0.348225	1973807	1975651	-	1845	-	bifunctional homocysteine S-methyltransferase/5,10-methylenetetrahydrofolate reductase
1988	SAK_1988	322	2063	0.694412	9.23434e-14	1975696	1977933	-	2238	metE	5-methyltetrahydropteroyltriglutamate-- homocysteine S-methyltransferase
1989	SAK_1989	57	371	-0.932935	0.000681837	1978303	1978626	-	324	-	hypothetical protein
1990	SAK_1990	122	786	0.749915	7.19853e-07	1978616	1979308	-	693	-	azaleucine resistance protein AzlC
1991	SAK_1991	794	5077	2.99184	0	1979631	1984346	+	4716	cspA	cell surface serine endopeptidase CspA
1992	SAK_1992	106	684	-1.07876	8.60418e-08	1984579	1985265	+	687	-	DNA-binding response regulator
1993	SAK_1993	239	1533	4.4726	0	1985262	1986650	+	1389	-	sensor histidine kinase
1994	SAK_1994	110	709	-0.0805981	0.704147	1986743	1987351	+	609	-	hypothetical protein
1995	SAK_1995	224	1437	-7.77138	7.52046e-137	1987441	1989942	-	2502	leuS	leucyl-tRNA synthetase
1996	SAK_1996	200	1284	0.220319	0.0969594	1990319	1991566	+	1248	-	major facilitator family protein
1997	SAK_1997	136	875	-0.286185	0.0936409	1991609	1992418	-	810	-	hypothetical protein
1998	SAK_1998	60	390	-5.28065	6.90564e-40	1992592	1993131	-	540	nusG	transcription antitermination protein NusG
1999	SAK_1999	255	1635	-0.354147	0.00374064	1993337	1995052	-	1716	-	-
[truncated: 137 more rows]

## Sheet: T1 ESSENTIALS Output
	Row.names	unique_flanking_sequences	expected_reads	logFC	adj.P.Val	Start	Stop	Strand	Length	Gene	Product
1	SAK_0001	227	1268	-10.7823	4.22052e-132	101	1462	+	1362	dnaA	chromosome replication initiator DnaA
2	SAK_0002	190	1062	-10.5268	1.45553e-110	1617	2753	+	1137	dnaN	DNA polymerase III subunit beta
3	SAK_0003	190	1062	3.2478	0	2823	3704	+	882	-	diacylglycerol kinase domain-containing protein
4	SAK_0004	26	150	-2.03896	4.62554e-06	3714	3911	+	198	-	hypothetical protein
5	SAK_0005	18	106	-1.19171	0.0184241	4113	4229	+	117	-	hypothetical protein
6	SAK_0006	164	917	-4.08691	5.97277e-81	4473	5588	+	1116	ychF	GTP-dependent nucleic acid-binding protein EngD
7	SAK_0007	117	656	-11.8321	2.18268e-68	5672	6247	+	576	pth	peptidyl-tRNA hydrolase
8	SAK_0008	575	3202	1.57118	6.32412e-151	6244	9741	+	3498	mfd	transcription-repair coupling factor
9	SAK_0009	41	234	-0.622336	0.044945	10032	10304	+	273	-	S4 domain-containing protein
10	SAK_0010	70	395	-7.19226	4.72854e-42	10291	10662	+	372	-	hypothetical protein
11	SAK_0011	22	128	-1.15104	0.0113323	10665	10799	+	135	-	hypothetical protein
12	SAK_0012	257	1434	1.53034	3.30348e-64	10799	12085	+	1287	-	hypothetical protein
13	SAK_0013	214	1195	-8.99716	6.35832e-125	12087	13361	+	1275	tilS	tRNA(Ile)-lysidine synthetase
14	SAK_0014	106	595	-6.73668	1.32404e-63	13366	13908	+	543	hpt	hypoxanthine-guanine phosphoribosyltransferase
15	SAK_0015	269	1501	-8.8563	5.37097e-157	13931	15907	+	1977	ftsH	cell division protein FtsH
16	SAK_0016	0	6	0.44291	1	16406	17912	+	1507	rrsA	16S ribosomal RNA
17	SAK_0017	0	6	0.138055	1	18002	18074	+	73	-	tRNA-Ala
18	SAK_0018	0	6	2.7088	0.0434265	18229	21131	+	2903	rrlA	23S ribosomal RNA
19	SAK_0019	0	6	3.43861	0.00166683	21206	21321	+	116	rrfA	5S ribosomal RNA
20	SAK_0020	0	6	0.751032	1	21325	21397	+	73	-	tRNA-Val
21	SAK_0021	NA	NA	NA	NA	21400	21472	+	73	-	tRNA-Asp
22	SAK_0022	0	6	1.24042	0.704011	21475	21547	+	73	-	tRNA-Lys
23	SAK_0023	0	6	-0.425846	1	21557	21638	+	82	-	tRNA-Leu
24	SAK_0024	NA	NA	NA	NA	21649	21721	+	73	-	tRNA-Thr
25	SAK_0025	0	6	-0.19452	1	21755	21826	+	72	-	tRNA-Gly
26	SAK_0026	0	6	-0.305551	1	21835	21919	+	85	-	tRNA-Leu
27	SAK_0027	0	6	0.476857	1	21931	22004	+	74	-	tRNA-Arg
28	SAK_0028	0	6	-1.36445	0.713552	22012	22085	+	74	-	tRNA-Pro
29	SAK_0029	0	6	0.605181	1	22238	23744	+	1507	rrsB	16S ribosomal RNA
30	SAK_0030	0	6	0.179875	1	23834	23906	+	73	-	tRNA-Ala
31	SAK_0031	0	6	2.76484	0.0330432	24061	26963	+	2903	rrlB	23S ribosomal RNA
32	SAK_0032	0	6	3.47266	0.00187766	27038	27153	+	116	rrfB	5S ribosomal RNA
33	SAK_0033	0	6	0.957483	0.843398	27157	27229	+	73	-	tRNA-Val
34	SAK_0034	NA	NA	NA	NA	27232	27304	+	73	-	tRNA-Asp
35	SAK_0035	0	6	1.49354	0.472301	27307	27379	+	73	-	tRNA-Lys
36	SAK_0036	0	6	-0.62748	0.750402	27389	27470	+	82	-	tRNA-Leu
37	SAK_0037	NA	NA	NA	NA	27481	27553	+	73	-	tRNA-Thr
38	SAK_0038	0	6	0.0949865	1	27587	27658	+	72	-	tRNA-Gly
39	SAK_0039	0	6	-0.489976	1	27667	27751	+	85	-	tRNA-Leu
40	SAK_0040	0	6	0.751032	1	27763	27836	+	74	-	tRNA-Arg
41	SAK_0041	0	6	-0.62748	0.750402	27844	27917	+	74	-	tRNA-Pro
42	SAK_0042	NA	NA	NA	NA	27933	28006	+	74	-	tRNA-Met
43	SAK_0043	NA	NA	NA	NA	28026	28099	+	74	-	tRNA-Met
44	SAK_0044	0	6	1.51002	0.472301	28115	28204	+	90	-	tRNA-Ser
45	SAK_0045	0	6	2.44291	0.098297	28215	28288	+	74	-	tRNA-Met
46	SAK_0046	NA	NA	NA	NA	28291	28363	+	73	-	tRNA-Phe
47	SAK_0047	2	17	0.510024	0.789578	28383	28453	+	71	-	tRNA-Gly
48	SAK_0048	1	11	-0.779483	0.635251	28488	28561	+	74	-	tRNA-Ile
49	SAK_0049	NA	NA	NA	NA	28575	28662	+	88	-	tRNA-Ser
50	SAK_0050	180	1006	-8.44925	1.83178e-105	28898	30199	+	1302	pcsB	PcsB protein
51	SAK_0051	133	745	-9.20814	6.02304e-78	30323	31291	+	969	prs	ribose-phosphate pyrophosphokinase
52	SAK_0052	244	1362	0.0266567	0.853703	31399	32574	+	1176	-	aromatic amino acid aminotransferase
53	SAK_0053	126	706	-2.21528	2.05578e-27	32564	33325	+	762	recO	DNA repair protein RecO
54	SAK_0054	174	973	-0.995477	1.03842e-10	33415	34266	+	852	-	CAAX amino terminal protease
55	SAK_0055	161	901	-9.96733	4.31341e-94	34344	35336	+	993	plsX	glycerol-3-phosphate acyltransferase PlsX
56	SAK_0056	26	150	-5.89694	1.15457e-16	35347	35586	+	240	-	acyl carrier protein
57	SAK_0057	92	517	-1.66679	1.85592e-13	35710	36417	+	708	purC	phosphoribosylaminoimidazole-succinocarboxamide synthase
58	SAK_0058	304	1696	0.524997	6.95372e-08	36685	40296	+	3612	-	phosphoribosylformylglycinamidine synthase
59	SAK_0059	194	1084	2.50754	1.52339e-176	40530	41984	+	1455	purF	amidophosphoribosyltransferase
60	SAK_0060	88	495	1.65468	1.04262e-27	42012	43034	+	1023	purM	phosphoribosylaminoimidazole synthetase
61	SAK_0061	40	228	1.77219	8.76831e-16	43202	43753	+	552	purN	phosphoribosylglycinamide formyltransferase
62	SAK_0062	124	695	3.56282	0	43773	44525	+	753	-	acetyltransferase
63	SAK_0063	126	706	0.391984	0.0125801	44545	46092	+	1548	purH	bifunctional phosphoribosylaminoimidazolecarboxamide formyltransferase/IMP cyclohydrolase
64	SAK_0064	124	695	1.67212	2.35013e-39	46285	47184	+	900	zooA	zoocin A
65	SAK_0065	174	973	1.22052	4.12371e-26	47331	48635	+	1305	sip	group B streptococcal surface immunogenic protein
66	SAK_0066	118	662	-0.526248	0.00373291	48882	49580	+	699	-	N-acetylmannosamine-6-phosphate 2-epimerase
67	SAK_0067	187	1045	-0.671502	3.17892e-06	49627	50943	+	1317	-	carbohydrate ABC transporter periplasmic-binding protein
68	SAK_0068	152	851	-0.0513447	0.754202	51031	51918	+	888	-	carbohydrate ABC transporter permease
69	SAK_0069	132	740	0.899756	1.19805e-10	51928	52758	+	831	-	carbohydrate ABC transporter permease
70	SAK_0070	92	517	-0.290121	0.156775	52771	53214	+	444	-	hypothetical protein
71	SAK_0071	122	684	0.646024	2.2377e-05	53234	53896	+	663	-	hypothetical protein
72	SAK_0072	166	929	1.75311	1.42669e-58	53893	54810	+	918	-	N-acetylneuraminate lyase
73	SAK_0073	114	639	0.367494	0.0282141	54827	55708	+	882	-	ROK family protein
74	SAK_0074	138	773	0.622086	1.34078e-05	55716	56693	+	978	-	acetyl xylan esterase
75	SAK_0075	125	701	1.06749	2.07539e-14	56716	57519	-	804	-	RpiR family phosphosugar-binding transcriptional regulator
76	SAK_0076	116	651	1.68169	2.01251e-37	57802	59064	+	1263	purD	phosphoribosylamine--glycine ligase
77	SAK_0077	32	184	-1.06899	0.00309185	59350	59838	+	489	purE	phosphoribosylaminoimidazole carboxylase catalytic subunit
78	SAK_0078	78	439	2.40335	2.69587e-64	59825	60916	+	1092	purK	phosphoribosylaminoimidazole carboxylase ATPase subunit
79	SAK_0079	352	1962	0.932057	3.90835e-28	60969	62360	+	1392	-	hypothetical protein
80	SAK_0080	108	606	1.68169	5.57674e-35	62382	63680	+	1299	purB	adenylosuccinate lyase
81	SAK_0081	198	1106	-0.482744	0.000453658	63833	64741	+	909	-	DNA-binding protein
82	SAK_0082	160	895	-3.37043	2.14156e-62	64942	65940	+	999	ruvB	Holliday junction DNA helicase RuvB
83	SAK_0083	62	350	1.59319	2.42516e-18	66092	66529	+	438	-	low molecular weight phosphotyrosine protein phosphatase
84	SAK_0084	70	395	0.781194	7.39031e-05	66536	66916	+	381	-	MORN repeat-containing protein
85	SAK_0085	318	1773	-0.490182	6.14703e-06	66913	68691	+	1779	-	hypothetical protein
86	SAK_0086	318	1773	1.46025	1.43134e-70	68961	71603	+	2643	-	bifunctional acetaldehyde-CoA/alcohol dehydrogenase
87	SAK_0087	120	673	1.73373	1.06618e-41	71782	72798	+	1017	adhA	alcohol dehydrogenase
88	SAK_0088	248	1384	2.29612	6.63975e-176	72918	74408	+	1491	thrC	threonine synthase
89	SAK_0089	244	1362	2.214	1.44464e-156	74513	75793	+	1281	-	MATE efflux family protein
90	SAK_0090	24	139	-9.59326	6.99596e-15	75998	76306	+	309	rpsJ	30S ribosomal protein S10
91	SAK_0091	48	273	-10.5641	1.3293e-28	76411	77037	+	627	rplC	50S ribosomal protein L3
92	SAK_0092	64	362	-9.38681	7.17545e-38	77061	77684	+	624	rplD	50S ribosomal protein L4
93	SAK_0093	24	139	-8.59326	6.99596e-15	77684	77980	+	297	rplW	50S ribosomal protein L23
94	SAK_0094	116	651	-10.8198	8.63434e-68	77998	78831	+	834	rplB	50S ribosomal protein L2
95	SAK_0095	24	139	-9.59326	6.99596e-15	78930	79208	+	279	rpsS	30S ribosomal protein S19
96	SAK_0096	30	173	-9.9036	3.74083e-18	79224	79568	+	345	rplV	50S ribosomal protein L22
97	SAK_0097	68	384	-9.47297	2.90812e-40	79581	80234	+	654	rpsC	30S ribosomal protein S3
98	SAK_0098	52	295	-10.6773	5.39464e-31	80238	80651	+	414	rplP	50S ribosomal protein L16
99	SAK_0099	10	61	-7.40884	7.28732e-07	80661	80867	+	207	rpmC	50S ribosomal protein L29
100	SAK_0100	36	206	-10.1589	9.75105e-22	80893	81153	+	261	rpsQ	30S ribosomal protein S17
101	SAK_0101	36	206	-9.15886	9.75105e-22	81178	81546	+	369	rplN	50S ribosomal protein L14
102	SAK_0102	24	139	-8.59326	6.99596e-15	81626	81931	+	306	rplX	50S ribosomal protein L24
103	SAK_0103	64	362	-8.16442	3.60861e-38	81955	82497	+	543	rplE	50S ribosomal protein L5
104	SAK_0104	18	106	-9.19734	2.60526e-11	82515	82700	+	186	rpsN	30S ribosomal protein S14
105	SAK_0105	50	284	-10.6218	8.4883e-30	82855	83253	+	399	rpsH	30S ribosomal protein S8
106	SAK_0106	60	339	-9.88014	1.77278e-35	83363	83899	+	537	rplF	50S ribosomal protein L6
107	SAK_0107	36	206	-7.83693	4.91848e-22	84000	84356	+	357	rplR	50S ribosomal protein L18
108	SAK_0108	44	250	-8.8563	1.62058e-26	84375	84869	+	495	rpsE	30S ribosomal protein S5
109	SAK_0109	22	128	-8.47297	1.08393e-13	84884	85063	+	180	rpmD	50S ribosomal protein L30
110	SAK_0110	40	228	-9.30696	3.98293e-24	85188	85628	+	441	rplO	50S ribosomal protein L15
111	SAK_0111	230	1284	-10.4792	6.74792e-134	85649	86953	+	1305	secY	preprotein translocase subunit SecY
112	SAK_0112	98	551	-8.77141	6.48616e-58	87048	87686	+	639	adk	adenylate kinase
113	SAK_0113	24	139	-8.59326	6.99596e-15	87802	88020	+	219	infA	translation initiation factor IF-1
114	SAK_0114	50	284	-7.81448	4.27139e-30	88180	88545	+	366	rpsM	30S ribosomal protein S13
115	SAK_0115	38	217	-8.23481	6.26541e-23	88563	88946	+	384	rpsK	30S ribosomal protein S11
116	SAK_0116	112	628	-11.7696	2.12141e-65	88996	89934	+	939	rpoA	DNA-directed RNA polymerase subunit alpha
117	SAK_0117	52	295	-10.6773	5.39464e-31	89949	90335	+	387	rplQ	50S ribosomal protein L17
118	SAK_0118	0	6	0.542445	1	90927	92433	+	1507	rrsC	16S ribosomal RNA
119	SAK_0119	0	6	0.0949865	1	92523	92595	+	73	-	tRNA-Ala
120	SAK_0120	0	6	2.68722	0.0397841	92752	95654	+	2903	rrlC	23S ribosomal RNA
121	SAK_0121	0	6	3.42563	0.00224641	95729	95844	+	116	rrfC	5S ribosomal RNA
122	SAK_0122	0	6	0.883482	0.83512	95848	95920	+	73	-	tRNA-Val
123	SAK_0123	NA	NA	NA	NA	95923	95995	+	73	-	tRNA-Asp
124	SAK_0124	0	6	0.857947	0.83512	95998	96070	+	73	-	tRNA-Lys
125	SAK_0125	0	6	-1.14205	0.713552	96080	96161	+	82	-	tRNA-Leu
126	SAK_0126	NA	NA	NA	NA	96172	96244	+	73	-	tRNA-Thr
127	SAK_0127	1	11	-0.62748	0.826345	96273	96349	+	77	-	tRNA-Ile
128	SAK_0128	NA	NA	NA	NA	96357	96428	+	72	-	tRNA-Glu
129	SAK_0129	0	6	1.47686	0.472301	96442	96531	+	90	-	tRNA-Ser
130	SAK_0130	0	6	2.46844	0.0756468	96542	96615	+	74	-	tRNA-Met
131	SAK_0131	NA	NA	NA	NA	96618	96690	+	73	-	tRNA-Phe
132	SAK_0132	NA	NA	NA	NA	96702	96782	+	81	-	tRNA-Tyr
133	SAK_0133	0	6	1.40814	0.586954	96789	96859	+	71	-	tRNA-Trp
134	SAK_0134	NA	NA	NA	NA	96874	96946	+	73	-	tRNA-His
135	SAK_0135	0	6	-0.949408	1	96953	97024	+	72	-	tRNA-Gln
136	SAK_0136	NA	NA	NA	NA	97035	97118	+	84	-	tRNA-Leu
137	SAK_0137	61	345	0.261303	0.282796	97532	97963	+	432	-	lipoprotein
138	SAK_0138	22	128	-7.15104	5.46412e-14	98033	98203	+	171	-	hypothetical protein
139	SAK_0139	104	584	0.359755	0.0387333	99119	99670	+	552	-	hypothetical protein
140	SAK_0140	65	367	0.949812	1.78221e-06	99890	100309	+	420	-	hypothetical protein
141	SAK_0141	74	417	0.397786	0.0562643	100509	100988	+	480	comX	competence-specific sigma factor ComX
142	SAK_0142	106	595	2.08926	2.36706e-59	101110	101802	+	693	-	phosphoglycerate mutase
143	SAK_0143	112	628	2.27958	4.67169e-79	101799	102551	+	753	-	D-alanyl-D-alanine carboxypeptidase
144	SAK_0144	97	545	1.60471	3.50332e-28	102548	103123	+	576	-	mannosyl-glycoprotein endo-beta-N-acetylglucosamidase
145	SAK_0145	158	884	-5.94036	1.75688e-96	103266	104300	+	1035	hrcA	heat-inducible transcription repressor
146	SAK_0146	46	261	-8.91903	1.04262e-27	104342	104875	+	534	grpE	heat shock protein GrpE
147	SAK_0147	170	951	-8.19734	8.89506e-100	105056	106885	+	1830	dnaK	molecular chaperone DnaK
148	SAK_0148	124	695	-7.33023	9.01005e-74	107174	108289	+	1116	dnaJ	molecular chaperone DnaJ
149	SAK_0149	221	1234	2.65585	4.34083e-237	108403	109650	+	1248	-	GntR family transcriptional regulator
150	SAK_0150	128	717	0.310828	0.0500007	109721	110497	+	777	truA	tRNA pseudouridine synthase A
151	SAK_0151	126	706	-6.44624	3.66104e-76	110460	111218	+	759	-	phosphomethylpyrimidine kinase
152	SAK_0152	82	462	7.9667	0	111228	111692	+	465	-	hypothetical protein
153	SAK_0153	86	484	2.47888	4.82923e-77	111689	112258	+	570	-	hypothetical protein
154	SAK_0154	143	801	0.71237	2.77858e-07	112295	113137	-	843	-	hypothetical protein
155	SAK_0155	132	740	0.499136	0.000873705	113294	114577	+	1284	tig	trigger factor
156	SAK_0156	48	273	-4.51972	1.71134e-27	114766	115341	+	576	rpoE	DNA-directed RNA polymerase subunit delta
157	SAK_0157	217	1212	-9.91024	2.00746e-126	115614	117218	+	1605	pyrG	CTP synthetase
158	SAK_0158	138	773	2.34746	6.08995e-105	117327	118253	+	927	-	hypothetical protein
159	SAK_0159	NA	NA	NA	NA	118300	118385	+	86	-	tRNA-Leu
160	SAK_0160	66	373	-8.69357	4.55051e-39	118448	118894	+	447	dut	deoxyuridine 5'-triphosphate nucleotidohydrolase
161	SAK_0161	204	1140	1.7127	1.44766e-67	119056	120420	+	1365	radA	DNA repair protein RadA
162	SAK_0162	70	395	-10.0992	1.86519e-41	120556	121053	+	498	-	carbonic anhydrase
163	SAK_0163	217	1212	1.66388	9.83733e-67	121207	122526	+	1320	-	pyridine nucleotide-disulfide oxidoreductase
164	SAK_0164	3	22	6.88299	1.39378e-172	122833	123999	-	1167	-	ISSag9, transposase
165	SAK_0165	183	1023	-9.66561	1.15406e-106	124303	125739	+	1437	gltX	glutamyl-tRNA synthetase
166	SAK_0166	124	695	-0.224757	0.191528	125779	126747	-	969	rbsB	ribose ABC transporter ribose-binding protein
167	SAK_0167	162	906	0.988711	1.85911e-15	126800	127732	-	933	rbsC	ribose ABC transporter permease
168	SAK_0168	159	890	1.62462	1.35899e-46	127743	129221	-	1479	rbsA	ribose ABC transporter ATP-binding protein
169	SAK_0169	66	373	0.100847	0.720822	129237	129635	-	399	rbsD	D-ribose pyranase
170	SAK_0170	135	756	0.58724	5.45675e-05	129610	130521	-	912	rbsK	ribokinase
171	SAK_0171	162	906	-0.0711216	0.658779	130514	131500	-	987	rbsR	ribose operon repressor
172	SAK_0172	194	1084	-0.400023	0.00384265	131682	132770	+	1089	-	permease
173	SAK_0173	106	595	0.335649	0.0531864	132770	133456	+	687	-	ABC transporter ATP-binding protein
174	SAK_0174	116	651	1.33489	7.43918e-22	133487	134158	+	672	-	DNA-binding response regulator
175	SAK_0175	206	1151	0.640628	3.57467e-08	134151	135221	+	1071	-	sensor histidine kinase
176	SAK_0176	181	1012	1.44282	8.07571e-40	135375	136565	+	1191	argG	argininosuccinate synthase
177	SAK_0177	237	1323	0.869376	7.79329e-17	136584	137972	+	1389	argH	argininosuccinate lyase
178	SAK_0178	98	551	-10.5788	1.29473e-57	138113	138994	+	882	fba	fructose-bisphosphate aldolase
179	SAK_0179	162	906	3.04671	1.11515e-263	139079	139996	-	918	-	L-2-hydroxyisocaproate dehydrogenase
180	SAK_0180	22	128	-3.42858	4.18713e-10	140235	140423	+	189	rpmB	50S ribosomal protein L28
181	SAK_0181	38	217	-10.2348	6.26541e-23	140555	140920	+	366	-	hypothetical protein
182	SAK_0182	224	1251	-10.7632	2.61208e-130	140953	142584	+	1632	-	DAK2 domain-containing protein
183	SAK_0183	143	801	2.24562	2.51832e-96	142732	143616	+	885	-	hypothetical protein
184	SAK_0184	102	573	2.58213	5.28967e-102	144017	145039	+	1023	-	ISSag3, transposase
185	SAK_0185	22	128	-2.32322	2.11361e-06	145294	145512	-	219	-	hypothetical protein
186	SAK_0186	431	2402	2.60924	0	145690	149184	-	3495	bag	IgA-binding beta antigen
187	SAK_0187	76	428	0.0529325	0.83512	149264	149791	-	528	-	isoprenylcysteine carboxyl methyltransferase (ICMT) family protein
188	SAK_0188	182	1017	1.52544	1.44646e-45	149900	151240	-	1341	-	sensor histidine kinase
189	SAK_0189	72	406	2.22586	2.1934e-48	151237	151890	-	654	-	DNA-binding response regulator
190	SAK_0190	0	6	6.63179	1.17655e-36	152094	152483	-	390	-	IS1381 transposase B
191	SAK_0191	0	6	7.28181	1.57185e-59	152516	152899	-	384	-	IS1381 transposase A
192	SAK_0192	18	106	0.374418	0.41536	153000	153170	-	171	-	hypothetical protein
193	SAK_0193	84	473	0.737917	4.41392e-05	153511	154251	-	741	-	amino acid ABC transporter ATP-binding protein
194	SAK_0194	246	1373	3.5008	0	154261	155811	-	1551	-	His/Glu/Gln/Arg/opine amino acid ABC transporter amino acid-binding protein/permease
195	SAK_0195	340	1896	1.0994	3.84673e-39	155947	157821	+	1875	-	hypothetical protein
196	SAK_0196	148	828	2.52616	5.07933e-138	157867	158706	+	840	uppP	undecaprenyl pyrophosphate phosphatase
197	SAK_0197	92	517	-0.230589	0.25669	158826	159581	+	756	-	adaptor protein
198	SAK_0198	218	1218	-8.13923	6.43927e-128	159583	160743	+	1161	-	glycosyl transferase
199	SAK_0199	100	562	-1.79705	3.41265e-16	160908	161678	+	771	sufC	FeS assembly ATPase SufC
200	SAK_0200	174	973	-0.919324	1.75623e-09	161715	162977	+	1263	sufD	hypothetical protein
201	SAK_0201	184	1029	-1.00607	1.73512e-11	162979	164211	+	1233	sufS	cysteine desulfurase
202	SAK_0202	48	273	-0.52657	0.0631912	164198	164641	+	444	-	NifU family SUF system FeS assembly protein
203	SAK_0203	208	1162	-0.07863	0.569383	164741	166159	+	1419	sufB	hypothetical protein
204	SAK_0204	219	1223	1.18539	2.30889e-30	166231	167418	-	1188	-	D-alanyl-D-alanine carboxypeptidase
205	SAK_0205	223	1245	4.84531	0	167571	168806	-	1236	-	D-alanyl-D-alanine carboxypeptidase
206	SAK_0206	251	1401	2.32908	4.02583e-185	169047	170702	+	1656	-	oligopeptide ABC transporter oligopeptide-binding protein
207	SAK_0207	145	812	3.06866	1.4768e-241	170821	171735	+	915	oppD	oligopeptide ABC transporter permease
208	SAK_0208	180	1006	2.49267	2.66815e-161	171745	172776	+	1032	-	oligopeptide ABC transporter permease OppC
209	SAK_0209	115	645	1.46743	7.3315e-27	172789	173835	+	1047	oppD	oligopeptide ABC transporter ATP-binding protein
210	SAK_0210	131	734	1.45612	7.39996e-30	173835	174767	+	933	oppF	oligopeptide ABC transporter ATP-binding protein
211	SAK_0211	0	6	0.220517	1	175172	176678	+	1507	rrsD	16S ribosomal RNA
212	SAK_0212	0	6	0.29852	1	176768	176840	+	73	-	tRNA-Ala
213	SAK_0213	0	6	2.55839	0.062717	176997	179899	+	2903	rrlD	23S ribosomal RNA
214	SAK_0214	0	6	3.35437	0.00360155	179974	180089	+	116	rrfD	5S ribosomal RNA
215	SAK_0215	0	6	2.44291	0.098297	180095	180168	+	74	-	tRNA-Asn
216	SAK_0216	160	895	1.48092	1.45172e-37	180308	181159	+	852	ipk	4-diphosphocytidyl-2-C-methyl-D-erythritol kinase
217	SAK_0217	66	373	-0.162187	0.521268	181245	181688	+	444	adcR	adc operon repressor AdcR
218	SAK_0218	116	651	3.4316	4.01073e-277	181691	182401	+	711	adcC	zinc ABC transporter ATP-binding protein
219	SAK_0219	160	895	0.800993	4.69644e-10	182391	183203	+	813	adcB	zinc ABC transporter permease
220	SAK_0220	186	1040	-0.12616	0.380431	183414	184445	-	1032	-	hypothetical protein
221	SAK_0221	190	1062	-9.35691	7.36938e-111	185024	186283	-	1260	tyrS	tyrosyl-tRNA synthetase
222	SAK_0222	408	2274	1.77294	2.65559e-145	186394	188691	+	2298	-	penicillin-binding protein 1B
223	SAK_0223	392	2185	-10.1084	7.64308e-228	189215	192790	+	3576	rpoB	DNA-directed RNA polymerase subunit beta
224	SAK_0224	463	2579	-6.36445	5.16378e-278	192907	196557	+	3651	rpoC	DNA-directed RNA polymerase subunit beta'
225	SAK_0225	50	284	-0.464486	0.0993103	196671	197036	+	366	-	hypothetical protein
226	SAK_0226	160	895	-1.05451	6.70576e-11	197209	198180	+	972	comGA	competence protein ComGA
227	SAK_0227	188	1051	2.66156	2.15257e-203	198215	199117	+	903	-	competence protein ComG
228	SAK_0228	50	284	0.446945	0.0750496	199114	199443	+	330	-	competence protein
229	SAK_0229	58	328	-0.860507	0.00112644	199493	199831	+	339	-	competence protein
230	SAK_0230	64	362	-0.468944	0.0610923	199803	200102	+	300	-	hypothetical protein
231	SAK_0231	58	328	1.38136	1.67316e-12	200125	200517	+	393	-	hypothetical protein
232	SAK_0232	70	395	0.172892	0.466036	200495	200866	+	372	-	hypothetical protein
233	SAK_0233	126	706	0.597426	7.36025e-05	200981	201955	+	975	-	hypothetical protein
234	SAK_0234	186	1040	1.19631	1.41218e-26	201987	203180	+	1194	ackA	acetate kinase
235	SAK_0235	32	184	-6.9938	6.07487e-20	203332	203538	+	207	-	DNA-binding protein
236	SAK_0236	26	150	1.17376	9.48659e-05	203597	203734	+	138	-	hypothetical protein
237	SAK_0237	94	528	1.65004	2.85194e-29	203775	204230	+	456	-	hypothetical protein
238	SAK_0238	144	806	0.358021	0.0154016	204299	204964	+	666	-	CAAX amino terminal protease
239	SAK_0239	125	701	0.00368021	1	204985	205755	-	771	proC	pyrroline-5-carboxylate reductase
240	SAK_0240	140	784	0.473522	0.00122065	205825	206892	-	1068	pepA	glutamyl aminopeptidase
241	SAK_0241	38	217	-2.33394	7.3615e-10	207077	207316	-	240	-	hypothetical protein
242	SAK_0242	38	217	0.89254	0.000737213	207477	207761	+	285	-	hypothetical protein
243	SAK_0243	46	261	2.58843	9.03715e-48	207758	208081	+	324	-	thioredoxin
244	SAK_0244	90	506	1.57329	4.13971e-25	208114	208740	+	627	-	tRNA-binding domain-containing protein
245	SAK_0245	130	728	1.16803	5.08953e-18	208794	209510	-	717	-	hypothetical protein
246	SAK_0246	54	306	0.611307	0.00825912	209591	209986	+	396	ssb2	single-stranded DNA-binding protein
247	SAK_0247	95	534	1.94957	9.88084e-45	210110	210754	+	645	-	HAD-superfamily hydrolase
248	SAK_0248	260	1451	0.493599	3.08142e-06	210781	212526	+	1746	-	sensor histidine kinase
249	SAK_0249	92	517	1.57803	8.90844e-26	212507	213247	+	741	-	DNA-binding response regulator
250	SAK_0250	75	423	6.79767	0	213417	213872	+	456	-	hypothetical protein
251	SAK_0251	107	601	0.329128	0.0572174	213874	214602	+	729	-	hypothetical protein
252	SAK_0252	248	1384	2.03058	2.62525e-126	214845	216473	+	1629	-	peptide/opine/nickel uptake ABC transporter substrate-binding protein
253	SAK_0253	162	906	0.579532	1.27731e-05	216586	217563	+	978	-	peptide/opine/nickel uptake ABC transporter permease
254	SAK_0254	112	628	0.44625	0.00730675	217560	218381	+	822	-	peptide/opine/nickel uptake ABC transporter permease
255	SAK_0255	126	706	2.75431	1.45294e-151	218393	219196	+	804	-	peptide/opine/nickel uptake ABC transporter ATP-binding protein
256	SAK_0256	102	573	2.42892	6.35558e-86	219180	219806	+	627	-	peptide/opine/nickel uptake ABC transporter ATP-binding protein
257	SAK_0257	305	1701	1.5286	1.01832e-75	220089	222119	+	2031	-	PTS system trehalose-specific transporter subunit IIBCA
258	SAK_0258	232	1295	-2.14205	1.1062e-46	222341	223966	+	1626	-	alpha amylase
259	SAK_0259	332	1851	0.353989	0.000216326	224182	226218	+	2037	-	PRD domain/PTS system IIA domain-containing protein
260	SAK_0260	26	150	1.4237	9.32914e-07	226221	226505	+	285	-	PTS system lactose/cellobiose family transporter subunit IIB
261	SAK_0261	204	1140	1.14343	3.26096e-26	226518	227873	+	1356	ulaA	PTS system ascorbate-specific transporter subunit IIC
262	SAK_0262	132	740	3.88343	0	227876	228733	+	858	-	transketolase
263	SAK_0263	152	851	0.0765823	0.63014	228730	229659	+	930	-	transketolase
264	SAK_0264	236	1318	1.2375	6.14431e-36	229768	231027	+	1260	-	oxidoreductase, NAD-binding
265	SAK_0265	30	173	-9.9036	3.74083e-18	231115	231384	+	270	rpsO	30S ribosomal protein S15
266	SAK_0266	263	1468	-0.154992	0.192068	231765	233894	+	2130	pnp	polynucleotide phosphorylase
267	SAK_0267	112	628	-9.76959	1.06977e-65	233896	234648	+	753	-	hypothetical protein
268	SAK_0268	62	350	-4.6599	3.28382e-37	234657	235241	+	585	cysE	serine O-acetyltransferase
269	SAK_0269	38	217	2.95841	1.16794e-58	235251	235433	+	183	-	lipoprotein
270	SAK_0270	210	1173	-10.3486	3.1432e-122	235430	236773	+	1344	cysS	cysteinyl-tRNA synthetase
271	SAK_0271	72	406	0.625225	0.00179818	236766	237152	+	387	-	hypothetical protein
272	SAK_0272	100	562	-0.0217176	0.944833	237255	238010	+	756	-	RNA methyltransferase
273	SAK_0273	78	439	2.66567	3.40996e-86	238007	238525	+	519	-	hypothetical protein
274	SAK_0274	130	728	-0.201061	0.235589	238618	239478	+	861	-	DegV family protein
275	SAK_0275	16	95	-5.57744	1.02642e-10	239823	239942	+	120	-	hypothetical protein
276	SAK_0276	42	239	-8.79071	2.5386e-25	240359	240805	+	447	rplM	50S ribosomal protein L13
277	SAK_0277	41	234	-9.34173	1.00491e-24	240826	241218	+	393	rpsI	30S ribosomal protein S9
278	SAK_0278	168	940	1.05193	2.95768e-18	241346	242500	-	1155	-	phage integrase site specific recombinase
279	SAK_0279	80	450	-2.32636	4.07521e-19	242569	243120	-	552	-	DNA-binding protein
280	SAK_0280	34	195	-0.790978	0.0251193	243285	243578	+	294	-	hypothetical protein
281	SAK_0281	28	161	-3.52199	5.89196e-13	243719	244000	+	282	-	hypothetical protein
282	SAK_0282	64	362	5.57923	0	244006	244332	+	327	-	replication initiation factor
283	SAK_0283	94	528	-0.40878	0.0430083	244336	244977	+	642	-	hypothetical protein
284	SAK_0284	128	717	0.466154	0.00233257	245277	246152	+	876	-	replication initiation factor family protein
285	SAK_0285	72	406	-1.75553	1.06835e-11	246188	246622	+	435	-	hypothetical protein
286	SAK_0286	194	1084	-0.473924	0.000643975	246939	248195	+	1257	pre	plasmid recombination enzyme
287	SAK_0287	86	484	-0.481708	0.0211547	248363	248833	+	471	-	hypothetical protein
288	SAK_0288	56	317	0.640818	0.0050984	249138	249473	-	336	-	hypothetical protein
289	SAK_0289	36	206	-9.15886	9.75105e-22	249463	249750	-	288	-	hypothetical protein
290	SAK_0290	29	167	0.911886	0.0023915	250257	250547	+	291	-	hypothetical protein
291	SAK_0291	74	417	1.11525	6.23824e-10	250649	251056	+	408	-	hypothetical protein
292	SAK_0292	104	584	1.06554	3.71532e-12	251056	251616	+	561	-	hypothetical protein
293	SAK_0293	114	639	0.453919	0.00512298	251589	252269	+	681	-	hypothetical protein
294	SAK_0294	66	373	-0.166092	0.497393	252254	252640	+	387	-	hypothetical protein
295	SAK_0295	40	228	0.0450838	0.943271	252674	252955	+	282	-	hypothetical protein
296	SAK_0296	20	117	-3.1718	2.90016e-08	253046	253144	+	99	-	hypothetical protein
297	SAK_0297	22	128	1.65115	4.89075e-08	253572	253676	+	105	-	hypothetical protein
298	SAK_0298	136	762	-0.220097	0.18521	253798	254658	+	861	-	Rgg/GadR/MutR family transcriptional regulator
299	SAK_0299	268	1495	0.614961	1.83425e-09	254731	255912	+	1182	-	major facilitator family transporter
300	SAK_0300	118	662	1.75708	2.2516e-42	255974	256624	-	651	-	quaternary amine ABC transporter permease
301	SAK_0301	154	862	2.5589	4.91052e-149	256625	257551	-	927	-	quaternary amine ABC transporter amino acid-binding protein
302	SAK_0302	132	740	1.88548	2.651e-56	257554	258189	-	636	-	quaternary amine ABC transporter permease
303	SAK_0303	203	1134	1.21224	9.52456e-30	258189	259334	-	1146	-	quaternary amine ABC transporter ATP-binding protein
304	SAK_0304	0	6	0.37252	1	259761	261267	+	1507	rrsE	16S ribosomal RNA
305	SAK_0305	0	6	-0.042517	1	261357	261429	+	73	-	tRNA-Ala
306	SAK_0306	0	6	2.85795	0.0206709	261584	264486	+	2903	rrlE	23S ribosomal RNA
307	SAK_0307	0	6	3.32206	0.00322262	264561	264676	+	116	rrfE	5S ribosomal RNA
308	SAK_0308	0	6	1.07296	0.690498	264680	264752	+	73	-	tRNA-Val
309	SAK_0309	0	6	2.00479	0.2095	264758	264828	+	71	-	tRNA-Gly
310	SAK_0310	0	6	0.260046	1	264865	264941	+	77	-	tRNA-Ile
311	SAK_0311	NA	NA	NA	NA	264949	265020	+	72	-	tRNA-Glu
312	SAK_0312	0	6	1.72302	0.307107	265034	265123	+	90	-	tRNA-Ser
313	SAK_0313	0	6	2.67995	0.0397841	265134	265207	+	74	-	tRNA-Met
314	SAK_0314	NA	NA	NA	NA	265210	265282	+	73	-	tRNA-Phe
315	SAK_0315	NA	NA	NA	NA	265294	265374	+	81	-	tRNA-Tyr
316	SAK_0316	0	6	1.55839	0.373053	265381	265451	+	71	-	tRNA-Trp
317	SAK_0317	NA	NA	NA	NA	265466	265538	+	73	-	tRNA-His
318	SAK_0318	0	6	-0.425846	1	265545	265616	+	72	-	tRNA-Gln
319	SAK_0319	NA	NA	NA	NA	265627	265710	+	84	-	tRNA-Leu
320	SAK_0320	0	6	7.41034	1.46022e-65	265841	267331	+	1491	-	ISSag8, transposase
321	SAK_0321	61	345	-1.1808	9.60469e-06	267582	268040	+	459	-	lipoprotein
322	SAK_0322	247	1379	-0.462735	0.000166917	268104	269738	+	1635	-	hypothetical protein
323	SAK_0323	30	173	-0.458589	0.200942	269757	270029	+	273	-	hypothetical protein
324	SAK_0324	54	306	0.688666	0.0026282	270039	270389	+	351	-	hypothetical protein
325	SAK_0325	137	767	-0.454769	0.00646664	271250	271831	+	582	-	hypothetical protein
326	SAK_0326	34	195	2.9616	7.52229e-53	271834	272052	+	219	-	DNA-binding protein
327	SAK_0327	96	539	1.14177	5.20374e-13	272625	273185	+	561	-	acetyltransferase
328	SAK_0328	100	562	2.09369	2.20684e-56	273285	273863	+	579	-	acetyltransferase
329	SAK_0329	120	673	-0.470062	0.00888589	273906	274586	+	681	-	acetyltransferase
330	SAK_0330	202	1129	-0.00741321	0.982655	274846	275793	-	948	-	hypothetical protein
331	SAK_0331	103	578	1.29083	4.05737e-18	275790	276281	-	492	-	ECF subfamily RNA polymerase sigma factor
332	SAK_0332	121	678	-1.06236	1.2366e-08	276861	277469	-	609	-	TetR family transcriptional regulator
333	SAK_0333	218	1218	-0.465334	0.000380071	277493	278590	-	1098	-	ABC transporter permease
334	SAK_0334	124	695	-1.82906	3.43893e-20	278593	279309	-	717	-	ABC transporter ATP-binding protein
335	SAK_0335	160	895	1.94315	1.99922e-73	279573	280256	-	684	-	hypothetical protein
336	SAK_0336	52	295	-1.75252	9.62039e-09	280277	280588	-	312	-	PadR family transcriptional regulator
337	SAK_0337	120	673	0.402316	0.0123384	280780	281487	+	708	-	hypothetical protein
338	SAK_0338	160	895	1.69937	2.60171e-52	281765	282913	+	1149	nagA	N-acetylglucosamine-6-phosphate deacetylase
339	SAK_0339	116	651	1.35234	1.65193e-22	283032	283574	+	543	-	isoprenylcysteine carboxyl methyltransferase (ICMT) family protein
340	SAK_0340	127	712	-10.3644	2.28005e-74	283887	284801	+	915	glyQ	glycyl-tRNA synthetase subunit alpha
341	SAK_0341	108	606	0.155468	0.393173	284801	285442	+	642	-	ACP phosphodieterase
342	SAK_0342	253	1412	-8.41453	5.32056e-148	285446	287485	+	2040	glyS	glycyl-tRNA synthetase subunit beta
343	SAK_0343	18	106	-5.38998	3.35044e-12	287497	287754	+	258	-	hypothetical protein
344	SAK_0344	54	306	0.338011	0.170905	287843	288106	+	264	-	hypothetical protein
345	SAK_0345	180	1006	-0.344	0.0177083	288221	289729	+	1509	glpK	glycerol kinase
346	SAK_0346	280	1562	0.638653	1.37219e-10	289742	291571	+	1830	glpO	glycerol-3-phosphate oxidase
347	SAK_0347	94	528	-0.817091	8.21825e-05	291583	292281	+	699	glpF	glycerol uptake facilitator protein
348	SAK_0348	218	1218	1.93346	6.06028e-98	292369	293706	+	1338	-	pyridine nucleotide-disulfide oxidoreductase
349	SAK_0349	254	1418	0.277524	0.0132548	293697	295127	+	1431	-	hypothetical protein
350	SAK_0350	233	1301	1.12247	1.65323e-28	295252	297237	+	1986	tkt	transketolase
351	SAK_0351	48	273	1.85004	1.36678e-20	297450	297755	+	306	-	hypothetical protein
352	SAK_0352	112	628	1.22052	2.62019e-17	297775	298509	+	735	-	ABC transporter ATP-binding protein
353	SAK_0353	335	1868	1.83047	8.67797e-130	298513	300117	+	1605	-	hypothetical protein
354	SAK_0354	237	1323	1.65375	1.12238e-71	300325	301710	-	1386	-	PTS system transporter subunit IIBC
355	SAK_0355	108	606	2.69114	1.47194e-121	301851	302654	+	804	proB	gamma-glutamyl kinase
356	SAK_0356	208	1162	1.39572	4.82434e-42	302664	303917	+	1254	proA	gamma-glutamyl phosphate reductase
357	SAK_0357	150	840	1.56968	1.44289e-40	304000	304947	+	948	mraW	S-adenosyl-methyltransferase MraW
358	SAK_0358	56	317	-1.74887	2.5088e-09	304962	305288	+	327	-	cell division protein FtsL
359	SAK_0359	353	1968	-9.51012	1.28804e-205	305397	307550	+	2154	pbpX	penicillin-binding protein 2X
360	SAK_0360	146	817	-11.1491	4.1122e-85	307552	308562	+	1011	mraY	phospho-N-acetylmuramoyl-pentapeptide- transferase
361	SAK_0361	190	1062	-9.71948	7.36938e-111	308660	310003	+	1344	-	DEAD/DEAH box helicase
362	SAK_0362	150	840	-3.11903	2.28886e-52	310141	310953	+	813	-	polar amino acid ABC transporter amino acid-binding protein
363	SAK_0363	132	740	-9.00469	2.35928e-77	311048	311851	+	804	-	polar amino acid ABC transporter permease
364	SAK_0364	88	495	-8.61779	6.29114e-52	311851	312594	+	744	-	polar amino acid ABC transporter ATP-binding protein
365	SAK_0365	36	206	-1.5739	1.04489e-05	312716	312940	+	225	-	hypothetical protein
366	SAK_0366	120	673	-10.2833	3.4883e-70	313009	313923	+	915	trxB	thioredoxin-disulfide reductase
367	SAK_0367	220	1229	-9.92996	3.25407e-128	314081	315541	+	1461	-	nicotinate phosphoribosyltransferase
368	SAK_0368	130	728	-9.17548	3.66104e-76	315538	316359	+	822	nadE	NAD synthetase
369	SAK_0369	192	1073	1.22487	7.25386e-29	316472	317806	+	1335	pepC	aminopeptidase
370	SAK_0370	416	2318	1.92243	1.99494e-182	317852	320098	-	2247	-	pencillin-binding protein
371	SAK_0371	93	523	-0.679038	0.000980978	320085	320684	-	600	recU	Holliday junction-specific endonuclease
372	SAK_0372	76	428	0.63282	0.00112068	320759	321277	+	519	-	hypothetical protein
373	SAK_0373	44	250	-4.51052	3.31972e-25	321398	321730	+	333	-	cell division protein GpsB
374	SAK_0374	149	834	1.92915	3.46213e-67	322200	323354	+	1155	-	hypothetical protein
375	SAK_0375	236	1318	-0.45148	0.000320168	323367	324830	+	1464	-	hypothetical protein
376	SAK_0376	55	312	0.956194	9.68818e-06	325055	325537	-	483	luxS	S-ribosylhomocysteinase
377	SAK_0377	214	1195	-1.21077	1.57808e-17	325726	327333	+	1608	-	hypothetical protein
378	SAK_0378	152	851	5.05773	0	327462	328358	+	897	-	ABC transporter ATP-binding protein
379	SAK_0379	135	756	0.96489	1.88924e-12	328345	329085	+	741	-	hypothetical protein
380	SAK_0380	217	1212	0.55766	1.17411e-06	329082	330167	+	1086	-	hypothetical protein
381	SAK_0381	90	506	0.273268	0.155684	330169	330759	+	591	-	LuxR family transcriptional regulator
382	SAK_0382	116	651	1.3682	4.15806e-23	330809	331513	+	705	-	hypothetical protein
383	SAK_0383	68	384	-8.05793	1.46506e-40	331680	332309	+	630	gmk	guanylate kinase
384	SAK_0384	32	184	-3.47024	3.62533e-14	332332	332646	+	315	rpoZ	DNA-directed RNA polymerase subunit omega
385	SAK_0385	340	1896	-1.08778	1.0409e-22	332720	335110	+	2391	priA	primosome assembly protein PriA
386	SAK_0386	119	667	-9.04894	6.91346e-70	335157	336092	+	936	fmt	methionyl-tRNA formyltransferase
387	SAK_0387	224	1251	2.47372	7.17403e-196	336082	337404	+	1323	sun	sun protein
388	SAK_0388	118	662	-6.01134	5.59087e-72	337442	338179	+	738	stp1	serine/threonine protein phosphatase Stp1
389	SAK_0389	308	1718	1.53834	1.63242e-77	338179	340134	+	1956	stk1	serine/threonine protein kinase Stk1
390	SAK_0390	128	717	-0.925148	2.21578e-07	340295	340990	+	696	-	hypothetical protein
391	SAK_0391	160	895	-0.239692	0.115566	340987	342006	+	1020	-	sensor histidine kinase
392	SAK_0392	97	545	-9.56412	5.13932e-57	341999	342640	+	642	-	LuxR family transcriptional regulator
393	SAK_0393	196	1095	0.729322	5.7901e-10	342682	344082	+	1401	-	Cof-like hydrolase/peptidyl-prolyl cis-trans isomerase domain-containing protein
394	SAK_0394	56	317	-1.94625	5.63599e-11	344066	344440	+	375	-	hypothetical protein
395	SAK_0395	106	595	1.54663	4.77637e-28	344487	345263	-	777	-	pyruvate formate-lyase-activating enzyme
396	SAK_0396	120	673	1.7299	1.66814e-41	345384	346139	+	756	-	DeoR family transcriptional regulator
397	SAK_0397	154	862	2.22748	3.03285e-101	346258	347241	+	984	-	SorC family transcriptional regulator
398	SAK_0398	40	228	-0.276292	0.365303	347445	347768	+	324	-	PTS system lactose/cellobiose family transporter subunit IIA
399	SAK_0399	52	295	-2.97689	3.84968e-18	347785	348105	+	321	-	PTS system lactose/cellobiose family transporter subunit IIB
400	SAK_0400	200	1117	-0.32958	0.0153678	348107	349408	+	1302	-	PTS system lactose/cellobiose family transporter subunit IIC
401	SAK_0401	367	2046	0.0762135	0.446881	349589	352045	+	2457	-	formate acetyltransferase 2
402	SAK_0402	102	573	0.0924376	0.652325	352055	352723	+	669	-	fructose-6-phosphate aldolase
403	SAK_0403	149	834	1.93966	4.13014e-68	352791	353879	+	1089	gldA	glycerol dehydrogenase
404	SAK_0404	132	740	2.44922	3.8983e-113	354031	354957	-	927	-	cysteine synthase/cystathionine beta-synthase
405	SAK_0405	105	589	2.72488	9.82514e-123	355048	355692	-	645	-	hypothetical protein
406	SAK_0406	188	1051	1.77231	5.68888e-68	355748	357037	+	1290	-	competence protein ComFA
407	SAK_0407	106	595	-0.042517	0.856395	357037	357702	+	666	-	competence protein ComFC
408	SAK_0408	82	462	2.41586	1.92888e-68	357779	358333	+	555	yfiA	ribosomal subunit interface protein
409	SAK_0409	0	6	0.476857	1	358663	360169	+	1507	rrsF	16S ribosomal RNA
410	SAK_0410	0	6	-0.042517	1	360259	360331	+	73	-	tRNA-Ala
411	SAK_0411	0	6	2.70164	0.0565471	360486	363388	+	2903	rrlF	23S ribosomal RNA
412	SAK_0412	1	11	2.38598	0.0119362	363463	363578	+	116	rrfF	5S ribosomal RNA
413	SAK_0413	0	6	2.71593	0.0434265	363584	363657	+	74	-	tRNA-Asn
414	SAK_0414	242	1351	5.84618	0	363873	365225	-	1353	-	aspartate kinase
415	SAK_0415	122	684	-0.9004	8.26644e-07	365319	365969	+	651	-	HAD-superfamily hydrolase
416	SAK_0416	134	751	-9.02622	1.53417e-78	366106	366897	+	792	-	enoyl-CoA hydratase
417	SAK_0417	84	473	-2.75517	2.2108e-25	366993	367427	+	435	-	MarR family transcriptional regulator
418	SAK_0418	141	790	-9.09915	1.02781e-82	367427	368398	+	972	fabH	3-oxoacyl-ACP synthase
419	SAK_0419	20	117	-7.75676	1.68552e-12	368456	368680	+	225	acpP	acyl carrier protein
420	SAK_0420	139	778	-8.90877	1.58811e-81	368835	369794	+	960	fabK	enoyl-ACP reductase
421	SAK_0421	127	712	-9.94941	2.28005e-74	369814	370740	+	927	fabD	ACP S-malonyltransferase
422	SAK_0422	114	639	-10.7949	1.36344e-66	370749	371483	+	735	fabG	3-ketoacyl-ACP reductase
423	SAK_0423	160	895	-9.47297	1.70788e-93	371499	372731	+	1233	fabF	3-oxoacyl-ACP synthase
424	SAK_0424	48	273	-9.56412	1.3293e-28	372733	373233	+	501	accB	acetyl-CoA carboxylase biotin carboxyl carrier protein subunit
425	SAK_0425	62	350	-9.34173	1.12209e-36	373230	373652	+	423	fabZ	(3R)-hydroxymyristoyl-ACP dehydratase
426	SAK_0426	184	1029	-8.23286	3.65042e-108	373690	375060	+	1371	accC	acetyl-CoA carboxylase biotin carboxylase subunit
427	SAK_0427	128	717	-9.96063	5.74224e-75	375069	375944	+	876	accD	acetyl-CoA carboxylase subunit beta
428	SAK_0428	104	584	-8.34173	1.65377e-61	375937	376710	+	774	accA	acetyl-CoA carboxylase subunit alpha
429	SAK_0429	90	506	-1.80974	6.78857e-15	377180	377812	+	633	-	hypothetical protein
430	SAK_0430	152	851	-2.26575	7.59264e-34	377858	379135	-	1278	serS	seryl-tRNA synthetase
431	SAK_0431	197	1101	1.36979	3.6812e-38	379501	380493	+	993	-	hypothetical protein
432	SAK_0432	42	239	2.52444	1.02243e-40	380531	380833	-	303	-	hypothetical protein
433	SAK_0433	126	706	3.63748	0	381012	381923	-	912	-	PTS system mannose/fructose/sorbose family IIDsubunit
434	SAK_0434	92	517	3.59732	3.0846e-258	381938	382750	-	813	-	PTS system lactose/cellobiose family transporter subunit IIC
435	SAK_0435	113	634	3.14927	7.07955e-205	382783	383793	-	1011	-	PTS system mannose/fructose/sorbose family transporter subunit IIA
436	SAK_0436	139	778	2.45992	2.09474e-120	384095	384907	-	813	-	cof family hydrolase
437	SAK_0437	116	651	0.464473	0.0038822	384996	385580	+	585	-	hypothetical protein
438	SAK_0438	132	740	0.930659	2.0994e-11	385670	386281	+	612	-	hypothetical protein
439	SAK_0439	211	1179	2.76542	4.06258e-255	386573	387805	+	1233	-	AzgA family purine transporter
440	SAK_0440	88	495	-8.42514	6.29114e-52	387888	388397	+	510	-	hypothetical protein
441	SAK_0441	69	389	-1.15091	3.90107e-06	388390	388911	+	522	-	acetyltransferase
442	SAK_0442	250	1395	1.67203	1.34078e-77	388920	390227	+	1308	-	hypothetical protein
443	SAK_0443	51	289	-0.45509	0.0942429	390291	390587	-	297	-	hypothetical protein
444	SAK_0444	44	250	2.85279	1.4973e-60	390584	391003	-	420	-	HIT family protein
445	SAK_0445	116	651	2.36014	5.05716e-90	391339	391842	+	504	-	hypothetical protein
446	SAK_0446	120	673	-0.433122	0.0148113	392151	392876	+	726	ecsA	ABC transporter ATP-binding protein
447	SAK_0447	220	1229	1.45483	6.68648e-49	392878	393912	+	1035	-	ABC transporter permease
448	SAK_0448	130	728	-10.9828	7.28547e-76	393970	394770	+	801	-	hypothetical protein
449	SAK_0449	108	606	-0.815971	2.24283e-05	394760	395395	+	636	trmB	tRNA (guanine-N(7)-)-methyltransferase
450	SAK_0450	6	39	-1.2332	0.18434	395439	395526	+	88	-	tRNA-Ser
451	SAK_0451	56	317	0.0394764	0.924164	395978	396361	+	384	-	hypothetical protein
452	SAK_0452	147	823	-2.19308	4.79707e-31	396397	397548	+	1152	nusA	transcription elongation factor NusA
453	SAK_0453	36	206	-9.15886	9.75105e-22	397570	397866	+	297	ylxR	hypothetical protein
454	SAK_0454	36	206	-9.15886	9.75105e-22	397859	398161	+	303	-	hypothetical protein
455	SAK_0455	345	1923	-7.38404	7.93238e-204	398181	400964	+	2784	infB	translation initiation factor IF-2
456	SAK_0456	52	295	-1.96652	2.0666e-10	401073	401423	+	351	rbfA	ribosome-binding factor A
457	SAK_0457	175	979	-0.472201	0.00133431	401507	402511	-	1005	-	GDXG lipolytic enzyme family protein
458	SAK_0458	64	362	-0.580532	0.0182708	402675	403091	+	417	copY	transcriptional repressor CopY
459	SAK_0459	358	1996	0.698462	1.05843e-15	403104	405338	+	2235	copA	copper-translocating P-type ATPase
460	SAK_0460	21	123	2.7748	4.87797e-28	405379	405585	+	207	-	copper transporter copper-binding protein
461	SAK_0461	100	562	1.83182	3.96992e-40	405695	406309	+	615	-	hypothetical protein
462	SAK_0462	131	734	1.82747	1.33659e-51	406324	407136	+	813	-	cof family hydrolase
463	SAK_0463	438	2440	-2.42942	9.73163e-105	407249	409891	+	2643	polA	DNA polymerase I
464	SAK_0464	56	317	0.599245	0.00837774	409921	410361	+	441	-	CoA-binding domain-containing protein
465	SAK_0465	68	384	0.85944	1.36645e-05	410443	410922	+	480	-	FUR family transcriptional regulator
466	SAK_0466	250	1395	-0.883747	3.06958e-12	411075	412640	+	1566	-	cell wall surface anchor family protein
467	SAK_0467	114	639	1.17808	2.8977e-16	412753	413439	+	687	-	DNA-binding response regulator
468	SAK_0468	173	967	1.52623	1.6431e-43	413441	414478	+	1038	-	sensor histidine kinase
469	SAK_0469	173	967	2.15785	3.18368e-104	414492	415232	-	741	-	hypothetical protein
470	SAK_0470	152	851	0.322147	0.0274832	415419	416561	+	1143	tgt	queuine tRNA-ribosyltransferase
471	SAK_0471	42	239	-1.81725	1.50101e-07	416668	416979	+	312	-	hypothetical protein
472	SAK_0472	96	539	2.38584	4.56711e-77	416986	417525	+	540	-	BioY family protein
473	SAK_0473	117	656	5.30996	0	417664	418440	+	777	-	metallo-beta-lactamase
474	SAK_0474	86	484	0.542814	0.00345052	418440	418946	+	507	-	cytidine/deoxycytidylate deaminase
475	SAK_0475	196	1095	-8.87102	9.51559e-115	419218	420567	+	1350	pgi	glucose-6-phosphate isomerase
476	SAK_0476	100	562	-1.00029	1.01225e-06	420889	421416	+	528	-	5-formyltetrahydrofolate cyclo-ligase
477	SAK_0477	111	623	1.00956	1.64799e-11	421413	422084	+	672	-	rhomboid family protein
478	SAK_0478	168	940	1.68133	1.98386e-53	422216	423259	+	1044	-	bmp family protein
479	SAK_0479	130	728	-9.6609	3.66104e-76	423350	424249	-	900	galU	UTP-glucose-1-phosphate uridylyltransferase
480	SAK_0480	171	956	-8.91624	4.49731e-100	424286	425302	-	1017	gpsA	NAD(P)H-dependent glycerol-3-phosphate dehydrogenase
481	SAK_0481	48	273	-10.5641	1.3293e-28	425472	425801	+	330	rnpA	ribonuclease P
482	SAK_0482	146	817	2.00605	6.91319e-73	425814	426629	+	816	-	membrane protein OxaA
483	SAK_0483	142	795	-0.251298	0.122106	426637	427458	+	822	-	R3H domain-containing protein
484	SAK_0484	0	6	0.665302	1	427806	429312	+	1507	rrsG	16S ribosomal RNA
485	SAK_0485	0	6	0.0949865	1	429402	429474	+	73	-	tRNA-Ala
486	SAK_0486	0	6	2.72302	0.0434265	429629	432531	+	2903	rrlG	23S ribosomal RNA
487	SAK_0487	0	6	3.55839	0.000860301	432606	432721	+	116	rrfG	5S ribosomal RNA
488	SAK_0488	0	6	0.831952	0.83512	432725	432797	+	73	-	tRNA-Val
489	SAK_0489	0	6	1.98133	0.2095	432803	432873	+	71	-	tRNA-Gly
490	SAK_0490	0	6	0.542445	1	432910	432986	+	77	-	tRNA-Ile
491	SAK_0491	NA	NA	NA	NA	432994	433065	+	72	-	tRNA-Glu
492	SAK_0492	102	573	-2.1683	1.06432e-21	433180	433713	-	534	-	hypothetical protein
493	SAK_0493	153	856	0.691823	2.54069e-07	433797	434573	-	777	recX	recombination regulator RecX
494	SAK_0494	236	1318	1.97071	2.97236e-111	434672	436027	+	1356	rumA	23S rRNA (uracil-5-)-methyltransferase RumA
495	SAK_0495	105	589	1.45244	4.4487e-24	436296	437060	+	765	-	hypothetical protein
496	SAK_0496	70	395	-0.139153	0.561211	437094	437522	+	429	-	acetyltransferase
497	SAK_0497	636	3541	0.798754	1.59602e-35	437701	441403	+	3703	scpA	-
498	SAK_0498	154	862	-2.14471	1.18783e-31	441613	442521	+	909	-	glycosyl transferase
499	SAK_0499	158	884	0.544058	5.85162e-05	443076	444086	+	1011	nrdF	ribonucleotide-diphosphate reductase subunit beta
500	SAK_0500	54	306	0.107649	0.720665	444087	444500	+	414	nrdI	ribonucleotide reductase stimulatory protein
501	SAK_0501	372	2074	-0.0362134	0.73158	444502	446670	+	2169	-	ribonucleotide-diphosphate reductase subunit alpha
502	SAK_0502	527	2935	0.252048	0.00114419	446733	449900	+	3168	-	hypothetical protein
503	SAK_0503	52	295	0.677472	0.00363516	449913	450302	+	390	-	pyridoxamine 5'-phosphate oxidase
504	SAK_0504	0	6	7.01493	9.20129e-49	450375	450911	+	537	-	IS861, transposase orfA
505	SAK_0505	0	6	6.89922	1.34369e-44	450887	451720	+	834	-	IS861, transposase orfB
506	SAK_0506	64	362	2.04764	1.02817e-34	451781	452239	-	459	-	hypothetical protein
507	SAK_0507	18	106	-0.673773	0.155518	452511	452633	-	123	-	hypothetical protein
508	SAK_0508	28	161	0.558934	0.0913217	452633	452794	-	162	-	hypothetical protein
509	SAK_0509	40	228	-0.94721	0.00336922	452881	453198	-	318	-	4-carboxymuconolactone decarboxylase
510	SAK_0510	50	284	0.390093	0.130121	453222	453617	-	396	-	cupin
511	SAK_0511	44	250	-0.495817	0.0947796	453701	454016	-	316	-	-
512	SAK_0512	145	812	1.85618	3.17925e-59	454032	455068	-	1037	-	-
513	SAK_0513	142	795	0.848549	4.18713e-10	455178	456020	-	843	-	aldo/keto reductase
514	SAK_0514	165	923	3.34853	0	456105	456968	-	864	-	cation efflux transporter
515	SAK_0515	88	495	0.775145	9.60091e-06	457100	457624	+	525	-	TetR family transcriptional regulator
516	SAK_0516	214	1195	2.35199	1.70878e-162	457819	459012	-	1194	-	AraC family transcriptional regulator
517	SAK_0517	157	878	4.06507	0	459256	462318	+	3063	-	C protein alpha-antigen
518	SAK_0518	128	717	0.318686	0.0451494	462673	463375	+	703	-	-
519	SAK_0519	14	84	-0.0457266	1	463511	463581	-	71	-	tRNA-Thr
520	SAK_0520	45	256	0.189699	0.532991	463652	463957	-	306	-	hypothetical protein
521	SAK_0521	44	250	-1.55556	1.81837e-06	463959	464297	-	339	-	hypothetical protein
522	SAK_0522	111	623	0.369942	0.0279989	464318	465082	-	765	-	hypothetical protein
523	SAK_0523	336	1873	-0.502876	1.70011e-06	465273	467333	+	2061	-	PTS system IIA domain-containing protein
524	SAK_0524	78	439	-2.53209	3.9497e-21	467448	467897	+	450	-	PTS system galactitol-specific transporter subunit IIA
525	SAK_0525	32	184	-1.85938	2.23496e-06	467916	468194	+	279	-	PTS system galactitol-specific transporter subunit IIB
526	SAK_0526	215	1201	-2.14396	2.73497e-43	468206	469543	+	1338	-	PTS system galactitol-specific transporter subunit IIC
527	SAK_0527	156	873	-1.4151	6.53721e-17	469566	470396	+	831	rhaD	rhamnulose-1-phosphate aldolase
528	SAK_0528	75	423	0.43111	0.0342122	470531	470995	+	465	-	PTS system galactitol-specific transporter subunit IIA
529	SAK_0529	234	1306	-0.381427	0.00249882	471008	472339	+	1332	-	PTS system galactitol-specific transporter subunit IIC
530	SAK_0530	38	217	-2.25182	1.29789e-09	472341	472625	+	285	-	PTS system galactitol-specific transporter subunit IIB
531	SAK_0531	130	728	-1.37458	1.14322e-13	472910	473740	-	831	-	AraC family transcriptional regulator
532	SAK_0532	182	1017	-1.46581	1.677e-20	473979	475256	+	1278	-	sugar ABC transporter sugar-binding protein
533	SAK_0533	178	995	-0.400833	0.00557841	475340	476230	+	891	-	sugar ABC transporter permease
534	SAK_0534	140	784	-0.0624355	0.725328	476244	477077	+	834	-	ABC transporter permease
535	SAK_0535	368	2051	-0.0556087	0.586954	477087	479288	+	2202	-	alpha-galactosidase
536	SAK_0536	188	1051	0.46956	0.000183138	479378	480550	+	1173	galK	-
537	SAK_0537	238	1329	-0.372769	0.00278646	480563	482044	+	1482	galT	galactose-1-phosphate uridylyltransferase
538	SAK_0538	162	906	0.252371	0.0768439	482046	483041	+	996	galE	UDP-glucose 4-epimerase
539	SAK_0539	134	751	-0.157015	0.359969	483167	484036	+	870	-	hypothetical protein
540	SAK_0540	0	6	7.41855	5.24354e-66	484041	484424	+	384	-	IS1381 transposase A
541	SAK_0541	0	6	6.65931	2.17837e-37	484457	484846	+	390	-	IS1381 transposase B
542	SAK_0542	26	150	-0.251024	0.527615	484866	485060	+	195	-	hypothetical protein
543	SAK_0543	34	195	-1.24264	0.000481511	485251	485505	+	255	-	hypothetical protein
544	SAK_0544	36	206	-1.52224	2.53579e-05	485614	485925	+	312	-	hypothetical protein
545	SAK_0545	66	373	-0.717434	0.00330168	486193	486771	+	579	-	acetyltransferase
546	SAK_0546	108	606	2.7502	1.11902e-129	486768	487460	+	693	-	hypothetical protein
547	SAK_0547	282	1573	-8.0066	2.13523e-165	487482	490136	+	2655	valS	valyl-tRNA synthetase
548	SAK_0548	186	1040	1.3352	5.27697e-34	490372	491301	-	930	-	hypothetical protein
549	SAK_0549	118	662	0.879436	2.85065e-09	491718	492677	+	960	-	Gfo/Idh/MocA family oxidoreductase
550	SAK_0550	140	784	2.19789	4.6738e-89	492838	493740	+	903	-	magnesium/cobalt transporter CorA
551	SAK_0551	172	962	1.10907	7.00038e-21	493900	494964	+	1065	-	hypothetical protein
552	SAK_0552	118	662	1.49284	1.32216e-28	495079	496071	+	993	asnA	asparagine synthetase AsnA
553	SAK_0553	77	434	1.41085	6.03524e-17	496116	496565	-	450	-	hypothetical protein
554	SAK_0554	62	350	1.21956	3.40789e-10	496697	497236	+	540	-	methyltransferase
555	SAK_0555	70	395	-10.0992	1.86519e-41	497535	498020	+	486	coaD	phosphopantetheine adenylyltransferase
556	SAK_0556	192	1073	0.733678	6.26705e-10	498010	499083	+	1074	-	hypothetical protein
557	SAK_0557	207	1156	0.0712519	0.610385	499158	500492	+	1335	-	Ser/Thr protein phosphatase
558	SAK_0558	82	462	0.883482	7.49339e-07	500561	501139	+	579	-	hypothetical protein
559	SAK_0559	162	906	3.77431	0	501190	502296	+	1107	-	ribosomal RNA large subunit methyltransferase N
560	SAK_0560	94	528	0.754532	9.28089e-06	502296	502811	+	516	-	VanZ family protein
561	SAK_0561	263	1468	0.46985	9.48952e-06	503007	504752	+	1746	-	ABC transporter permease/ATP-binding protein
562	SAK_0562	282	1573	1.13828	2.61072e-35	504742	506481	+	1740	-	ABC transporter permease/ATP-binding protein
563	SAK_0563	94	528	-1.2607	4.79835e-09	506609	507175	+	567	-	anthranilate synthase component II
564	SAK_0564	0	6	7.6176	2.55539e-76	507187	508677	-	1491	-	ISSag8, transposase
565	SAK_0565	82	462	-0.0309754	0.912519	508803	509342	-	540	-	BioY family protein
566	SAK_0566	120	673	-0.515676	0.00413235	509343	510335	-	993	bioB	biotin synthetase
567	SAK_0567	70	395	0.300657	0.169312	510460	510954	+	495	-	hypothetical protein
568	SAK_0568	170	951	0.097796	0.520149	510964	512079	+	1116	-	acetyl-CoA acetyltransferase
569	SAK_0569	206	1151	-0.137331	0.315277	512072	513301	+	1230	-	hypothetical protein
570	SAK_0570	78	439	0.0955398	0.695982	513414	514046	+	633	nth	endonuclease III
571	SAK_0571	86	484	-0.988274	7.97353e-06	514047	514436	-	390	-	A24 family peptidase
572	SAK_0572	34	195	0.76915	0.00716319	514597	514806	+	210	-	hypothetical protein
573	SAK_0573	124	695	1.12784	4.81562e-16	514803	515771	+	969	-	glucokinase
574	SAK_0574	50	284	0.765107	0.00111272	515783	516163	+	381	-	rhodanese-like domain-containing protein
575	SAK_0575	208	1162	-2.77872	1.72832e-61	516395	518236	+	1842	typA	GTP-binding protein TypA
576	SAK_0576	52	295	1.2765	1.2066e-09	518281	518526	+	246	-	hypothetical protein
577	SAK_0577	222	1240	-6.48352	2.68357e-133	518656	520011	+	1356	murD	UDP-N-acetylmuramoyl-L-alanyl-D-glutamate synthetase
578	SAK_0578	189	1056	-7.81882	1.88999e-111	520014	521090	+	1077	murG	undecaprenyldiphospho-muramoylpentapeptide beta-N- acetylglucosaminyltransferase
579	SAK_0579	193	1079	-2.7549	1.72378e-56	521094	522230	+	1137	divIB	cell division protein DivIB
580	SAK_0580	190	1062	-7.94187	9.49087e-112	522502	523875	+	1374	ftsA	cell division protein FtsA
581	SAK_0581	168	940	-7.14083	8.89506e-100	523897	525177	+	1281	ftsZ	cell division protein FtsZ
582	SAK_0582	108	606	0.462006	0.00606311	525183	525857	+	675	-	hypothetical protein
583	SAK_0583	82	462	-1.13709	6.64445e-07	525869	526474	+	606	-	hypothetical protein
584	SAK_0584	66	373	-1.03393	4.95459e-05	526477	526731	+	255	-	hypothetical protein
585	SAK_0585	145	812	6.7971	0	526733	527521	+	789	-	S4 domain-containing protein
586	SAK_0586	83	467	-2.7643	3.5971e-25	527531	528301	+	771	-	cell division protein DivIVA
587	SAK_0587	354	1974	-9.42108	3.25198e-206	528586	531378	+	2793	ileS	isoleucyl-tRNA synthetase
588	SAK_0588	52	295	3.77446	7.40973e-174	531495	531797	-	303	-	hypothetical protein
589	SAK_0589	88	495	0.950441	2.15484e-08	531861	532316	-	456	-	NUDIX family hydrolase
590	SAK_0590	299	1668	3.42568	0	532502	534763	-	2262	clpE	ATP-dependent Clp protease, ATP-binding subunit ClpE
591	SAK_0591	28	161	-0.19821	0.626023	535061	535291	+	231	-	hypothetical protein
592	SAK_0592	132	740	0.149495	0.37134	535433	536125	+	693	-	polar amino acid ABC transporter permease
593	SAK_0593	90	506	-1.91417	4.71825e-16	536118	536852	+	735	-	polar amino acid ABC transporter ATP-binding protein
594	SAK_0594	304	1696	1.68591	6.59298e-96	537139	538833	+	1695	-	phosphoglucomutase/phosphomannomutase
595	SAK_0595	120	673	-3.67845	1.17369e-52	538972	539826	+	855	folD	bifunctional 5,10-methylene-tetrahydrofolate dehydrogenase/ 5,10-methylene-tetrahydrofolate cyclohydrolase
596	SAK_0596	111	623	2.38303	2.22131e-88	539823	540659	+	837	-	hypothetical protein
597	SAK_0597	208	1162	1.25453	6.16258e-33	540785	542125	+	1341	xseA	exodeoxyribonuclease VII large subunit
598	SAK_0598	16	95	-2.0145	0.000283359	542103	542318	+	216	xseB	exodeoxyribonuclease VII small subunit
599	SAK_0599	123	689	1.3201	1.71356e-22	542318	543190	+	873	-	geranyltranstransferase
600	SAK_0600	118	662	0.434805	0.00707147	543183	544010	+	828	tlyA	hemolysin A
601	SAK_0601	76	428	0.547018	0.00528067	543997	544470	+	474	-	arginine repressor ArgR
602	SAK_0602	243	1357	3.38068	0	544482	546140	+	1659	recN	DNA repair protein RecN
603	SAK_0603	129	723	-5.00599	7.96329e-82	546253	547089	+	837	-	DegV family protein
604	SAK_0604	128	717	1.41576	2.66035e-27	547082	547921	+	840	-	GDSL family lipase/acylhydrolase
605	SAK_0605	116	651	-0.042106	0.842432	547896	548498	+	603	-	hypothetical protein
606	SAK_0606	30	173	-8.9036	1.90152e-18	548601	548876	+	276	hup	DNA-binding protein HU
607	SAK_0607	194	1084	0.184097	0.166532	548964	550106	-	1143	-	prophage LambdaSa03, site-specific recombinase phage integrase
608	SAK_0608	31	178	-0.127634	0.726041	550234	550443	-	210	-	hypothetical protein
609	SAK_0609	72	406	2.42349	6.08595e-61	550495	550875	-	381	-	hypothetical protein
610	SAK_0610	58	328	-9.24709	1.39484e-34	550862	551221	-	360	-	prophage LambdaSa03, Cro/CI family transcriptional regulator
611	SAK_0611	30	173	-0.065976	0.888206	551413	551631	+	219	-	prophage LambdaSa03, Cro/CI family transcriptional regulator
612	SAK_0612	42	239	-1.59104	2.45937e-06	551729	552061	+	333	-	hypothetical protein
613	SAK_0613	40	228	0.446257	0.113146	552166	552501	-	336	-	hypothetical protein
614	SAK_0614	19	111	-6.94941	3.35044e-12	553227	553376	+	150	-	hypothetical protein
615	SAK_0615	50	284	-1.67932	5.18355e-08	553649	553939	+	291	-	hypothetical protein
616	SAK_0616	98	551	-0.39637	0.0445003	553926	554609	+	684	-	hypothetical protein
617	SAK_0617	216	1206	-0.690673	2.79919e-07	554684	556048	+	1365	-	prophage LambdaSa03, helicase
618	SAK_0618	60	339	-2.50077	3.87366e-16	556053	556535	+	483	-	hypothetical protein
619	SAK_0619	235	1312	-1.29532	2.10082e-21	556553	558106	+	1554	-	bacteriophage resistance protein
620	SAK_0620	157	878	-0.74193	2.72982e-06	558375	559244	+	870	-	hypothetical protein
621	SAK_0621	28	161	-2.71993	3.07299e-09	559264	559545	+	282	-	hypothetical protein
622	SAK_0622	44	250	-0.698109	0.0216956	559624	559920	+	297	-	hypothetical protein
623	SAK_0623	14	84	-1.33274	0.0202661	560174	560338	+	165	-	hypothetical protein
624	SAK_0624	18	106	-4.38998	1.80336e-11	560608	560751	+	144	-	hypothetical protein
625	SAK_0625	78	439	-0.111081	0.63014	560748	561260	+	513	-	hypothetical protein
626	SAK_0626	60	339	-3.11196	3.39228e-22	561281	561580	+	300	-	hypothetical protein
627	SAK_0627	30	173	-4.02096	1.97385e-15	561768	561962	+	195	-	hypothetical protein
628	SAK_0628	47	267	-1.30796	2.30144e-05	561959	562225	+	267	-	hypothetical protein
629	SAK_0629	65	367	-0.0854091	0.757091	562613	563041	+	429	-	hypothetical protein
630	SAK_0630	58	328	1.6648	4.33387e-19	563613	563987	+	375	-	prophage LambdaSa03, HNH endonuclease
631	SAK_0631	48	273	0.906541	0.000103911	564138	564494	+	357	-	hypothetical protein
632	SAK_0632	184	1029	0.397262	0.00211645	564491	565759	+	1269	-	hypothetical protein
633	SAK_0633	202	1129	2.57824	5.59351e-199	565752	566972	+	1221	-	hypothetical protein
634	SAK_0634	24	139	0.712798	0.0423271	566972	567160	+	189	-	hypothetical protein
635	SAK_0635	192	1073	-0.139119	0.318232	567268	568683	+	1416	-	prophage LambdaSa03, terminase, large subunit
636	SAK_0636	48	273	-0.530694	0.0631912	568764	569228	+	465	-	hypothetical protein
637	SAK_0637	109	612	-0.865807	7.1836e-06	569231	570133	+	903	-	prophage LambdaSa03, structural protein
638	SAK_0638	26	150	-0.269667	0.486883	570130	570345	+	216	-	hypothetical protein
639	SAK_0639	50	284	0.424609	0.0926708	570359	570790	+	432	-	hypothetical protein
640	SAK_0640	34	195	-4.14795	1.67103e-18	570741	571079	+	339	-	hypothetical protein
641	SAK_0641	44	250	0.170686	0.58125	571309	571644	+	336	-	hypothetical protein
642	SAK_0642	86	484	0.588859	0.00132486	571654	572211	+	558	-	prophage LambdaSa03, structural protein
643	SAK_0643	30	173	-2.54605	5.76574e-09	572211	572456	+	246	-	hypothetical protein
644	SAK_0644	40	228	-1.39108	3.50132e-05	572471	572842	+	372	-	hypothetical protein
645	SAK_0645	327	1823	0.119174	0.246581	572842	574854	+	2013	-	prophage LambdaSa03, pblA protein, internal deletion
646	SAK_0646	216	1206	-0.402051	0.00209552	574848	576380	+	1533	-	prophage LambdaSa03, tail component
647	SAK_0647	632	3519	-0.428127	1.74935e-08	576381	580502	+	4122	-	prophage LambdaSa03, minor structural protein
648	SAK_0648	327	1823	-0.675555	5.33811e-10	580503	582506	+	2004	-	prophage LambdaSa03, minor structural protein
649	SAK_0649	48	273	-1.51427	1.29382e-06	582518	582910	+	393	-	hypothetical protein
650	SAK_0650	18	106	0.813892	0.0404772	582933	583061	+	129	-	hypothetical protein
651	SAK_0651	30	173	-0.185927	0.600357	583070	583372	+	303	-	hypothetical protein
652	SAK_0652	40	228	-2.97604	2.43871e-14	583365	583592	+	228	-	prophage LambdaSa03, holin
653	SAK_0653	238	1329	0.558984	3.41935e-07	583718	585049	+	1332	-	prophage LambdaSa03, peptidoglycan endolysin
654	SAK_0654	37	211	-7.38998	1.24609e-22	585311	585514	-	204	-	hypothetical protein
655	SAK_0655	16	95	1.36933	0.000288677	585900	586079	+	180	-	hypothetical protein
656	SAK_0656	48	273	1.56291	8.16533e-14	586485	586682	+	198	-	hypothetical protein
657	SAK_0657	151	845	-0.098645	0.546682	586726	587658	-	933	pyrD	dihydroorotate dehydrogenase 1A
658	SAK_0658	212	1184	-5.41733	1.66924e-131	587845	589080	-	1236	fibB	beta-lactam resistance factor
659	SAK_0659	165	923	-9.32445	1.75688e-96	589099	590310	-	1212	-	FemAB family protein
660	SAK_0660	179	1001	1.36327	1.83487e-34	590323	591543	-	1221	-	FemAB family protein
661	SAK_0661	115	645	9.16235	0	591543	592355	-	813	-	cof family hydrolase
662	SAK_0662	203	1134	3.24426	0	592426	593742	-	1317	-	HD domain-containing protein
663	SAK_0663	44	250	0.328577	0.229182	593818	594204	+	387	-	hypothetical protein
664	SAK_0664	373	2079	-6.41949	6.19316e-224	594548	597232	+	2685	-	calcium-transporting ATPase
665	SAK_0665	143	801	1.60699	5.48063e-41	597277	598137	-	861	-	-
666	SAK_0666	355	1979	0.563899	2.83374e-10	598289	600220	+	1932	fbp	fructose-1,6-bisphosphatase
667	SAK_0667	162	906	0.880218	3.49683e-12	600310	601434	+	1125	-	(Fe-S)-binding protein
668	SAK_0668	141	790	-9.2918	2.04352e-82	601503	602601	+	1099	prfB	-
669	SAK_0669	98	551	1.11755	9.93308e-13	602620	603312	+	693	ftsE	cell division ATP binding protein FtsE
670	SAK_0670	151	845	0.145017	0.354497	603296	604225	+	930	-	cell division protein FtsX
671	SAK_0671	5	34	5.28521	1.1142e-73	604247	605695	-	1449	-	ISSag8, transposase
672	SAK_0672	128	717	1.31476	4.81646e-23	605840	606550	-	711	-	hypothetical protein
673	SAK_0673	114	639	1.84806	1.43742e-46	606547	607245	-	699	-	metallo-beta-lactamase
674	SAK_0674	80	450	4.35022	0	607413	608177	+	765	-	acetoin reductase
675	SAK_0675	407	2268	0.54582	6.66061e-11	608290	610797	+	2508	-	bifunctional ATP-dependent DNA helicase/DNA polymerase III subunit epsilon
676	SAK_0676	180	1006	0.182833	0.182154	610883	612076	+	1194	-	aspartate aminotransferase
677	SAK_0677	159	890	-9.68637	6.71802e-93	612097	613443	+	1347	asnC	asparaginyl-tRNA synthetase
678	SAK_0678	104	584	0.303213	0.088106	613483	614040	-	558	-	hypothetical protein
679	SAK_0679	168	940	1.75349	2.51166e-59	614037	615020	-	984	-	inosine-uridine preferring nucleoside hydrolase
680	SAK_0680	58	328	2.38697	1.57485e-47	615266	615679	-	414	-	organic hydroperoxide resistance protein
681	SAK_0681	152	851	1.19235	9.0758e-22	615833	616723	+	891	-	hypothetical protein
682	SAK_0682	104	584	2.10639	1.73763e-59	616918	617694	+	777	-	hypothetical protein
683	SAK_0683	158	884	0.123302	0.424409	617691	618602	+	912	-	hypothetical protein
684	SAK_0684	208	1162	1.81148	3.18723e-79	618617	620014	+	1398	pepDA	dipeptidase A
685	SAK_0685	218	1218	1.39702	4.48414e-44	620156	621676	+	1521	adcA	zinc ABC transporter substrate-binding protein
686	SAK_0686	28	161	-9.80739	5.83614e-17	621789	622049	-	261	rpmE2	50S ribosomal protein L31
687	SAK_0687	120	673	-2.36048	1.21421e-28	622158	623093	-	936	-	DHH family protein
688	SAK_0688	163	912	0.773525	1.58291e-09	623359	624381	+	1023	add	adenosine deaminase
689	SAK_0689	52	295	-8.3554	5.39464e-31	624440	624883	+	444	-	flavodoxin
690	SAK_0690	38	217	-0.299645	0.350187	624960	625235	+	276	-	hypothetical protein
691	SAK_0691	220	1229	2.95105	0	625228	626424	+	1197	-	voltage-gated chloride channel family protein
692	SAK_0692	48	273	-10.5641	1.3293e-28	627004	627351	+	348	rplS	50S ribosomal protein L19
693	SAK_0693	10	61	-0.83141	0.197703	627462	627533	+	72	-	tRNA-Arg
694	SAK_0694	170	951	0.992901	2.4525e-16	627496	628380	-	885	-	-
695	SAK_0695	58	328	1.21746	1.38531e-09	628380	628784	+	405	-	hypothetical protein
696	SAK_0696	68	384	-0.439547	0.0652299	628946	629428	+	483	-	-
697	SAK_0697	21	123	-0.761381	0.0838153	629936	630097	-	162	-	hypothetical protein
698	SAK_0698	300	1673	-2.24271	4.04204e-64	630839	632116	+	1278	-	ABC transporter permease
699	SAK_0699	144	806	-1.32196	4.0692e-14	632126	632782	+	657	-	ABC transporter ATP-binding protein
700	SAK_0700	296	1651	4.94865	0	632782	634158	+	1377	-	ABC transporter permease
701	SAK_0701	140	784	-2.91903	1.05595e-44	634255	634908	+	654	vncR	DNA-binding response regulator VncR
702	SAK_0702	328	1829	-0.555838	2.19723e-07	634905	636206	+	1302	-	sensor histidine kinase VncS
703	SAK_0703	31	178	0.827848	0.00504597	636258	636845	-	588	-	IS5 family transposase orfB
704	SAK_0704	20	117	0.979076	0.00626781	637083	637262	+	180	-	CsbD family protein
705	SAK_0705	24	139	1.86668	2.40121e-11	637304	637492	+	189	-	hypothetical protein
706	SAK_0706	194	1084	4.16538	0	637917	639122	+	1206	-	cell cycle protein FtsW
707	SAK_0707	91	512	-1.57815	3.13264e-12	639241	639801	+	561	-	HAD-superfamily hydrolase
708	SAK_0708	255	1423	-8.09143	1.70672e-149	639802	641754	+	1953	gyrB	DNA gyrase subunit B
709	SAK_0709	233	1301	-8.42745	2.71483e-136	641848	643572	+	1725	ezrA	septation ring formation regulator EzrA
710	SAK_0710	70	395	1.18046	1.23669e-10	643666	644307	+	642	serB	phosphoserine phosphatase SerB
711	SAK_0711	78	439	3.10622	3.12273e-136	644328	644813	-	486	-	NUDIX family hydrolase
712	SAK_0712	72	406	-1.59234	4.48701e-10	644826	645281	-	456	-	hypothetical protein
713	SAK_0713	151	845	-7.33935	1.32734e-89	645479	646786	+	1308	eno	phosphopyruvate hydratase
714	SAK_0714	154	862	-2.104	1.03091e-30	646894	647958	-	1065	-	hypothetical protein
715	SAK_0715	203	1134	3.16561	0	648187	649470	+	1284	aroA	3-phosphoshikimate 1-carboxyvinyltransferase
716	SAK_0716	88	495	0.903814	1.43581e-07	649463	649975	+	513	aroK	shikimate kinase
717	SAK_0717	226	1262	2.84458	3.66285e-297	650032	651405	+	1374	-	transcriptional regulator
718	SAK_0718	227	1268	0.575117	2.65774e-07	651506	652861	+	1356	rumA	23S rRNA (uracil-5-)-methyltransferase RumA
719	SAK_0719	52	295	1.05357	1.29382e-06	653383	653901	+	519	-	hypothetical protein
720	SAK_0720	18	106	-2.55348	4.1649e-06	654026	654124	-	99	-	hypothetical protein
721	SAK_0721	70	395	-0.998492	4.32924e-05	654203	654733	-	531	-	TetR family transcriptional regulator
722	SAK_0722	302	1684	3.04104	0	654904	660228	+	5325	-	hypothetical protein
723	SAK_0723	338	1885	-0.461627	9.65611e-06	661088	662956	+	1869	-	hypothetical protein
724	SAK_0724	74	417	0.225318	0.309414	663365	663934	+	570	-	hypothetical protein
725	SAK_0725	222	1240	-0.609478	3.27714e-06	663973	665928	-	1956	-	prophage LambdaSa04, DNA polymerase
726	SAK_0726	20	117	0.0484439	0.965023	665978	666142	-	165	-	hypothetical protein
727	SAK_0727	68	384	-2.36096	7.12634e-17	666159	666722	-	564	-	hypothetical protein
728	SAK_0728	96	539	-1.00146	1.62531e-06	666727	667848	-	1122	-	hypothetical protein
729	SAK_0729	28	161	-2.2528	3.41282e-07	667841	668164	-	324	-	hypothetical protein
730	SAK_0730	294	1640	-0.963537	2.83923e-16	668561	670846	+	2286	-	prophage LambdaSa04, DNA primase
731	SAK_0731	8	50	-6.53437	1.10208e-05	670867	670971	+	105	-	hypothetical protein
732	SAK_0732	24	139	-7.0083	3.54767e-15	671130	671411	+	282	-	hypothetical protein
733	SAK_0733	106	595	-2.17912	1.03728e-22	671392	672768	+	1377	-	prophage LambdaSa04, SNF2 family helicase
734	SAK_0734	64	362	-0.959151	0.000171343	672761	673258	+	498	-	hypothetical protein
735	SAK_0735	12	72	3.25441	5.03777e-27	673376	673477	+	102	-	-
736	SAK_0736	98	551	-0.11882	0.564149	673651	674688	+	1038	metK	S-adenosylmethionine synthetase
737	SAK_0737	36	206	0.179875	0.603238	674690	675055	+	366	-	prophage LambdaSa04, HNH endonuclease
738	SAK_0738	98	551	-0.264181	0.173534	675788	677026	+	1239	-	prophage LambdaSa04, DNA methylase
739	SAK_0739	106	595	-0.156085	0.409709	677023	678276	+	1254	-	prophage LambdaSa04, methyltransferase C-5
740	SAK_0740	74	417	-1.40015	1.37054e-08	678619	679068	+	450	-	hypothetical protein
741	SAK_0741	32	184	-0.722339	0.0437889	679165	679578	+	414	-	prophage LambdaSa04, P27 family terminase small subunit
742	SAK_0742	134	751	-0.272171	0.103204	679575	681167	+	1593	-	prophage LambdaSa04, terminase, large subunit
743	SAK_0743	32	184	-1.72234	9.16911e-06	681223	681525	+	303	-	prophage LambdaSa04, RelB antitoxin family protein
744	SAK_0744	40	228	0.758457	0.00421393	681525	681830	+	306	-	prophage LambdaSa04, RelE/ParE family protein
745	SAK_0745	38	217	1.48244	4.66192e-10	681847	682119	+	273	-	hypothetical protein
746	SAK_0746	134	751	0.295705	0.0572735	682200	683489	+	1290	-	prophage LambdaSa04, HK97 family portal protein
747	SAK_0747	50	284	-2.24245	6.82038e-12	683482	684180	+	699	-	prophage LambdaSa04, ClpP endopeptidase
748	SAK_0748	102	573	-2.09094	1.18905e-20	684194	685402	+	1209	-	prophage LambdaSa04, HK97 family major capsid protein
749	SAK_0749	24	139	-2.71062	2.23937e-08	685399	685656	+	258	-	hypothetical protein
750	SAK_0750	34	195	-3.42048	8.88108e-15	685656	685994	+	339	-	prophage LambdaSa04, head-tail adaptor
751	SAK_0751	22	128	-5.88801	2.75973e-14	685987	686355	+	369	-	hypothetical protein
752	SAK_0752	36	206	-3.15886	7.24227e-14	686364	686690	+	327	-	hypothetical protein
753	SAK_0753	51	289	-1.17411	5.21231e-05	686693	687262	+	570	-	prophage LambdaSa04, phi13 family major tail protein
754	SAK_0754	34	195	0.901449	0.00118224	687274	687693	+	420	-	hypothetical protein
755	SAK_0755	6	39	-5.43483	8.4742e-05	687762	687857	+	96	-	hypothetical protein
756	SAK_0756	276	1540	-0.138894	0.225544	687988	691107	+	3120	-	prophage LambdaSa04, TP901 family tail tape measure protein
757	SAK_0757	76	428	-1.97302	1.85384e-14	691104	691829	+	726	-	prophage LambdaSa04, tail protein
758	SAK_0758	327	1823	-1.49759	6.29323e-37	691829	694744	+	2916	-	prophage LambdaSa04, minor structural protein
759	SAK_0759	214	1195	-0.441392	0.00086382	694757	696613	+	1857	-	prophage LambdaSa04, minor structural protein
760	SAK_0760	34	195	-1.06467	0.00332421	696631	697029	+	399	-	prophage LambdaSa04, holin
761	SAK_0761	130	728	-0.746816	1.67629e-05	697031	698041	+	1011	-	prophage LambdaSa04, mannosyl-glycoprotein endo-beta-N-acetylglucosamidase
762	SAK_0762	44	250	-1.0468	0.000868996	697996	698436	+	441	-	prophage LambdaSa04 LysM domain-containing protein
763	SAK_0763	140	784	-1.33491	5.91071e-14	699217	700458	+	1242	-	prophage LambdaSa04, site-specific recombinase resolvase
764	SAK_0764	152	851	-0.227013	0.14509	700361	701707	+	1347	-	prophage LambdaSa04, site-specific recombinase resolvase
765	SAK_0765	133	745	-0.937346	9.91764e-08	701777	702550	+	774	-	hypothetical protein
766	SAK_0766	275	1534	4.60609	0	702564	704069	+	1506	-	serine/threonine protein kinase
767	SAK_0767	28	161	2.62097	5.23088e-31	704319	704531	+	213	-	hypothetical protein
768	SAK_0768	138	773	-0.291504	0.0756468	704649	705386	+	738	aphA	acid phosphatase/phosphotransferase
769	SAK_0769	49	278	0.476857	0.0581942	705707	706225	+	519	-	hypothetical protein
770	SAK_0770	35	200	-2.87141	3.55138e-12	706354	706590	-	237	-	hypothetical protein
771	SAK_0771	18	106	2.68493	3.28835e-22	707062	707394	+	333	-	cell wall surface anchor family protein, truncation
772	SAK_0772	41	234	1.41858	7.71443e-10	707515	708264	-	750	-	ISSag5, transposase orfB
773	SAK_0773	36	206	1.91528	3.42585e-17	708384	708659	-	276	-	ISSag5, transposase orfA
774	SAK_0774	42	239	-0.620785	0.0475922	709317	709664	-	348	-	chaperone protein HslO
775	SAK_0775	207	1156	1.16614	9.73626e-28	709858	711066	-	1209	-	AraC family transcriptional regulator
776	SAK_0776	242	1351	2.15131	8.59012e-144	711448	713112	+	1665	-	cell wall surface anchor family protein
777	SAK_0777	99	556	-0.245642	0.210183	713201	714124	+	924	-	cell wall surface anchor family protein
778	SAK_0778	120	673	0.235673	0.164628	714126	715043	+	918	-	sortase
779	SAK_0779	125	701	0.698565	2.72982e-06	715000	715851	+	852	-	sortase
780	SAK_0780	428	2385	-0.118348	0.204559	715933	718605	+	2673	-	Cna B domain-containing protein
781	SAK_0781	89	500	-1.53587	1.56663e-11	718636	719449	+	814	-	-
782	SAK_0782	78	439	2.08805	4.11553e-44	719698	720303	+	606	-	Cna B domain-containing protein
783	SAK_0783	NA	NA	NA	NA	720824	720916	+	93	-	-
784	SAK_0784	130	728	1.07381	4.99812e-15	721133	721803	+	671	-	-
785	SAK_0785	44	250	-5.53437	5.23874e-28	722922	723191	+	270	-	hypothetical protein
786	SAK_0786	203	1134	2.73517	1.25229e-237	723252	724403	+	1152	-	beta-lactamase
787	SAK_0787	128	717	0.544432	0.000308295	724603	725595	+	993	-	ABC transporter ATP-binding protein
788	SAK_0788	152	851	-1.88825	1.02886e-25	725598	726416	+	819	-	hypothetical protein
789	SAK_0789	147	823	-0.818454	6.48101e-07	726418	727203	+	786	-	hypothetical protein
790	SAK_0790	60	339	-2.15905	2.16187e-13	727828	728133	+	306	cylX	cylX protein
791	SAK_0791	155	867	1.0012	2.77865e-15	728133	728981	+	849	cylD	CylD protein
792	SAK_0792	133	745	-0.639914	0.000187363	728978	729700	+	723	cylG	cylG protein
793	SAK_0793	50	284	0.597336	0.0133249	729693	729998	+	306	-	acyl carrier protein
794	SAK_0794	72	406	-0.612733	0.00892884	729982	730458	+	477	cylZ	cylZ protein
795	SAK_0795	145	812	-1.5933	6.11673e-19	730448	731377	+	930	cylA	ABC transporter ATP-binding protein
796	SAK_0796	158	884	0.777999	2.3417e-09	731370	732248	+	879	cylB	ABC transporter permease
797	SAK_0797	339	1890	0.28641	0.00286902	732245	734248	+	2004	cylE	CylE protein
798	SAK_0798	154	862	-0.913784	1.84833e-08	734245	735198	+	954	cylF	cylF protein
799	SAK_0799	364	2029	-0.741558	7.5515e-13	735195	737390	+	2196	cylI	cylI protein
800	SAK_0800	236	1318	0.746577	2.94809e-12	737395	738606	+	1212	cylJ	CylJ protein
801	SAK_0801	119	667	-0.281232	0.118814	738614	739150	+	537	cylK	CylK protein
802	SAK_0802	62	350	-4.8606	1.9283e-38	739493	739834	+	342	-	hypothetical protein
803	SAK_0803	82	462	-1.1211	9.46269e-07	739868	740383	+	516	-	hypothetical protein
804	SAK_0804	423	2357	-0.853165	1.44417e-18	740435	743092	+	2658	-	S8 family peptidase
805	SAK_0805	537	2991	0.300706	7.43418e-05	743195	746419	+	3225	-	hypothetical protein
806	SAK_0806	280	1562	-1.83294	5.83707e-44	746690	748634	+	1945	-	-
807	SAK_0807	147	823	-1.17729	4.5013e-12	748666	749697	+	1032	-	hypothetical protein
808	SAK_0808	156	873	0.843269	8.48832e-11	749732	750751	+	1020	-	hypothetical protein
809	SAK_0809	191	1067	-1.86815	2.06109e-31	750786	751847	+	1062	-	hypothetical protein
810	SAK_0810	212	1184	-0.921735	2.76965e-11	751971	753200	+	1230	-	permease
811	SAK_0811	246	1373	-1.58716	7.38368e-31	753210	754436	+	1227	-	-
812	SAK_0812	122	684	-1.05587	1.21926e-08	754648	755319	+	672	-	ABC transporter ATP-binding protein
813	SAK_0813	216	1206	2.59517	9.78695e-217	755376	756794	-	1419	-	hypothetical protein
814	SAK_0814	114	639	-1.55769	1.43887e-14	757082	757867	+	786	-	DNA-entry nuclease
815	SAK_0815	102	573	0.944586	2.29574e-09	757945	758583	-	639	-	DedA family protein
816	SAK_0816	94	528	1.00307	8.46621e-10	758800	759456	+	657	-	ABC transporter ATP-binding protein
817	SAK_0817	149	834	0.77597	7.43184e-09	759453	760226	+	774	-	hypothetical protein
818	SAK_0818	141	790	2.04741	2.94002e-74	760390	761208	+	819	-	hypothetical protein
819	SAK_0819	128	717	0.977842	2.8248e-12	761245	762129	-	885	-	LysR family transcriptional regulator
820	SAK_0820	167	934	-1.39994	1.36981e-17	762322	763380	+	1059	-	hypothetical protein
821	SAK_0821	151	845	1.5587	3.96003e-40	763394	764386	+	993	ldhA	D-lactate dehydrogenase
822	SAK_0822	256	1429	-1.37477	1.45915e-25	764592	766142	+	1551	-	sugar transporter
823	SAK_0823	170	951	-0.255146	0.0842994	766209	767234	+	1026	-	PfkB family kinase
824	SAK_0824	278	1551	-0.96762	1.43439e-15	767251	769050	+	1800	-	beta-D-glucuronidase
825	SAK_0825	102	573	0.298151	0.0998059	769079	769750	+	672	-	GntR family transcriptional regulator
826	SAK_0826	82	462	-2.45408	3.1692e-21	769867	770484	+	618	eda	2-dehydro-3-deoxyphosphooctonate aldolase
827	SAK_0827	212	1184	-1.1542	4.08683e-16	770501	771901	+	1401	uxaC	glucuronate isomerase
828	SAK_0828	156	873	-1.13681	6.20132e-12	771919	772965	+	1047	uxuA	mannonate dehydratase
829	SAK_0829	116	651	-0.601815	0.00104291	773089	773928	+	840	-	D-mannonate oxidoreductase
830	SAK_0830	101	567	-1.75147	1.31491e-15	774081	774893	+	813	-	hypothetical protein
831	SAK_0831	237	1323	0.322565	0.00514299	774909	776699	+	1791	-	glycosyl hydrolase
832	SAK_0832	158	884	2.32109	3.31846e-116	776757	777842	-	1086	pepQ	Xaa-Pro dipeptidase
833	SAK_0833	140	784	-9.08896	4.01617e-82	778052	779056	+	1005	ccpA	catabolite control protein A
834	SAK_0834	216	1206	0.585957	3.29477e-07	779188	780654	+	1467	-	alpha-amylase
835	SAK_0835	146	817	1.9658	4.2296e-69	780699	781697	+	999	-	glycoside hydrolase
836	SAK_0836	219	1223	-2.01824	2.9872e-40	781699	783033	+	1335	-	glycoside hydrolase
837	SAK_0837	247	1379	-6.27425	6.73763e-149	783490	785433	+	1944	thrS	threonyl-tRNA synthetase
838	SAK_0838	140	784	-2.46874	3.39877e-35	785655	786359	+	705	-	DNA-binding response regulator
839	SAK_0839	192	1073	-1.12243	3.92606e-14	786457	787476	+	1020	-	hypothetical protein
840	SAK_0840	74	417	-0.96148	4.59541e-05	787644	788210	+	567	-	peptidase propeptide/YPEB domain-containing protein
841	SAK_0841	120	673	-3.80218	1.33216e-54	788259	788909	-	651	-	polar amino acid ABC transporter permease
842	SAK_0842	111	623	-2.36445	8.705e-27	788921	789616	-	696	-	polar amino acid ABC transporter permease
843	SAK_0843	142	795	-2.44217	2.37565e-35	789629	790429	-	801	-	polar amino acid ABC transporter amino acid-binding protein
844	SAK_0844	108	606	-3.2098	4.51654e-40	790441	791196	-	756	-	polar amino acid ABC transporter ATP-binding protein
845	SAK_0845	92	517	-9.9036	5.05951e-54	791536	792246	+	711	-	DNA-binding response regulator
846	SAK_0846	207	1156	0.602079	2.75975e-07	792239	793588	+	1350	-	sensory box histidine kinase
847	SAK_0847	124	695	1.73777	2.9835e-43	793592	794401	+	810	-	metallo-beta-lactamase
848	SAK_0848	54	306	1.03659	1.33862e-06	794404	794772	+	369	-	hypothetical protein
849	SAK_0849	92	517	-9.16664	2.53909e-54	794948	795634	+	687	rnc	ribonuclease III
850	SAK_0850	515	2868	-1.22444	4.39336e-41	795642	799181	+	3540	smc	chromosome segregation protein SMC
851	SAK_0851	143	801	1.19114	1.34861e-20	799272	800069	+	798	-	Cof-like hydrolase
852	SAK_0852	152	851	1.21658	7.58166e-23	800069	800893	+	825	-	cof family hydrolase
853	SAK_0853	202	1129	-6.85986	1.96329e-120	800893	802503	+	1611	ftsY	signal recognition particle-docking protein FtsY
854	SAK_0854	164	917	2.56242	3.37994e-159	802540	803352	-	813	-	hypothetical protein
855	SAK_0855	158	884	0.247484	0.0878429	803352	804254	-	903	-	permease
856	SAK_0856	16	95	-0.992476	0.0552181	804260	804388	-	129	-	hypothetical protein
857	SAK_0857	140	784	-0.811672	1.512e-06	804521	805564	+	1044	-	luciferase
858	SAK_0858	294	1640	0.777682	2.98875e-16	805669	807831	+	2163	-	S1 RNA-binding domain-containing protein
859	SAK_0859	80	450	-0.257901	0.233619	807824	808252	+	429	-	hypothetical protein
860	SAK_0860	39	223	-0.388693	0.229182	808333	808596	+	264	-	PspC domain-containing protein
861	SAK_0861	16	95	-3.10613	1.04267e-06	808574	808708	+	135	-	hypothetical protein
862	SAK_0862	140	784	-9.2816	4.01617e-82	808824	809759	+	936	hprK	HPr kinase/phosphorylase
863	SAK_0863	134	751	1.23734	4.30322e-21	809752	810525	+	774	lgt	prolipoprotein diacylglyceryl transferase
864	SAK_0864	70	395	-1.80453	7.03959e-12	810540	810938	+	399	-	hypothetical protein
865	SAK_0865	64	362	-1.94111	4.81648e-12	810935	811366	+	432	-	hypothetical protein
866	SAK_0866	36	206	0.406241	0.17913	811407	811682	-	276	-	hypothetical protein
867	SAK_0867	126	706	0.722795	8.71269e-07	812037	812948	+	912	-	U32 family peptidase
868	SAK_0868	178	995	2.87732	6.62771e-243	813078	814364	+	1287	-	U32 family peptidase
869	SAK_0869	22	128	-1.7315	0.000235924	814491	814703	+	213	-	hypothetical protein
870	SAK_0870	144	806	3.90475	0	814827	815447	+	621	-	hypothetical protein
871	SAK_0871	224	1251	1.57729	2.19197e-60	815502	816842	-	1341	-	Mn2+/Fe2+ transporter
872	SAK_0872	168	940	1.41738	1.83384e-35	817571	818680	+	1110	ribD	riboflavin biosynthesis protein RibD
873	SAK_0873	98	551	0.983717	8.45077e-10	818661	819311	+	651	ribE	riboflavin synthase subunit alpha
874	SAK_0874	186	1040	2.47416	5.15052e-163	819329	820522	+	1194	ribBA	3,4-dihydroxy-2-butanone-4-phosphate synthase
875	SAK_0875	78	439	0.48617	0.013136	820537	821007	+	471	ribH	6,7-dimethyl-8-ribityllumazine synthase
876	SAK_0876	164	917	-9.50837	6.85671e-96	821082	822572	-	1491	lysS	lysyl-tRNA synthetase
877	SAK_0877	136	762	1.33518	2.50289e-25	822747	823649	+	903	-	HAD-superfamily hydrolase
878	SAK_0878	96	539	0.1803	0.352877	823685	824326	-	642	-	phosphoglycerate mutase
879	SAK_0879	80	450	-0.365187	0.096259	824348	824821	-	474	-	YbaK/EbsC family protein
880	SAK_0880	108	606	-0.128409	0.506282	825116	825733	+	618	-	hypothetical protein
881	SAK_0881	126	706	-1.10599	1.6065e-09	825766	826614	-	849	-	glycosyl hydrolase
882	SAK_0882	92	517	0.991719	1.79141e-09	826771	827295	+	525	-	hypothetical protein
883	SAK_0883	63	356	0.397106	0.0817812	827279	827668	+	390	-	lipoprotein
884	SAK_0884	267	1490	2.37843	1.09238e-208	827727	829526	-	1800	pepF	oligoendopeptidase F
885	SAK_0885	481	2679	2.48892	0	829735	832530	+	2796	ppc	phosphoenolpyruvate carboxylase
886	SAK_0886	212	1184	-4.43619	1.23581e-115	832636	833904	+	1269	-	cell cycle protein FtsW
887	SAK_0887	112	628	-9.76959	1.06977e-65	834256	835452	+	1197	tuf	elongation factor Tu
888	SAK_0888	72	406	-9.55427	1.19521e-42	835633	836391	+	759	tpiA	triosephosphate isomerase
889	SAK_0889	72	406	-9.55427	1.19521e-42	836568	837260	+	693	gpmA	phosphoglyceromutase
890	SAK_0890	360	2007	3.23363	0	837389	839434	+	2046	-	penicillin-binding protein 2b
891	SAK_0891	96	539	-3.30615	9.75112e-37	839449	840045	+	597	recR	recombination protein RecR
892	SAK_0892	153	856	-9.63123	2.64621e-89	840186	841232	+	1047	ddl	D-alanyl-alanine synthetase A
893	SAK_0893	205	1145	-8.46598	3.87076e-120	841379	842746	+	1368	murF	UDP-N-acetylmuramoyl-tripeptide--D-alanyl-D- alanine ligase
894	SAK_0894	227	1268	-2.93211	2.0163e-72	842933	844153	+	1221	-	major facilitator family transporter
895	SAK_0895	120	673	0.896393	9.89596e-10	844282	844968	+	687	-	hypothetical protein
896	SAK_0896	244	1362	-1.4825	1.63126e-27	845147	846685	+	1539	-	cell wall surface anchor family protein
897	SAK_0897	207	1156	1.04897	4.85886e-22	846862	848406	+	1545	prfC	peptide chain release factor 3
898	SAK_0898	69	389	-1.76354	2.49029e-11	848492	848872	+	381	-	hypothetical protein
899	SAK_0899	132	740	0.374688	0.0152407	848993	849727	+	735	-	amino acid ABC transporter ATP-binding protein
900	SAK_0900	124	695	0.445929	0.0043131	849720	850382	+	663	-	amino acid ABC transporter permease
901	SAK_0901	162	906	0.314502	0.0261259	850398	851228	+	831	-	ABC transporter substrate-binding protein
902	SAK_0902	193	1079	0.938143	2.80944e-16	851463	853049	+	1587	-	DEAD/DEAH box helicase
903	SAK_0903	44	250	-1.74777	1.40715e-07	853234	853500	-	267	-	GIY-YIG domain-containing protein
904	SAK_0904	106	595	0.842455	8.41685e-08	853493	854257	-	765	-	hypothetical protein
905	SAK_0905	126	706	-9.35313	9.01005e-74	854392	855132	+	741	-	acyltransferase
906	SAK_0906	109	612	0.187351	0.303825	855232	855885	+	654	-	competence protein ComE
907	SAK_0907	426	2374	-1.82913	5.35408e-66	855869	858106	+	2238	-	DNA internalization-related competence protein ComEC/Rec2
908	SAK_0908	152	851	-0.714442	8.93754e-06	858232	859041	+	810	-	Cof-like hydrolase
909	SAK_0909	178	995	1.82291	3.25549e-69	859052	859996	+	945	-	LacI family sugar-binding transcriptional regulator
910	SAK_0910	192	1073	2.61718	1.12068e-197	860055	861047	-	993	-	hypothetical protein
911	SAK_0911	111	623	2.4184	4.54306e-92	861223	861951	+	729	-	hypothetical protein
912	SAK_0912	176	984	-8.83205	4.49249e-103	862005	863042	+	1038	holA	DNA polymerase III subunit delta
913	SAK_0913	68	384	1.3586	6.78752e-14	863122	863730	+	609	sodA	superoxide dismutase
914	SAK_0914	142	795	-2.35272	2.05e-33	864068	864919	+	852	-	BglG family transcriptional antiterminator
915	SAK_0915	336	1873	-2.09868	6.63595e-65	864912	866780	+	1869	bglF	PTS system beta-glucoside-specific transporter subunit IIABC
916	SAK_0916	237	1323	-1.42796	2.9883e-25	866797	868224	+	1428	-	glycosyl hydrolase
917	SAK_0917	190	1062	-1.15125	1.21356e-14	868293	869387	-	1095	-	hypothetical protein
918	SAK_0918	195	1090	-1.32333	1.24026e-18	869554	870696	+	1143	-	glycerate kinase
919	SAK_0919	203	1134	0.239642	0.0609782	870721	871977	+	1257	-	GntP family permease
920	SAK_0920	189	1056	0.765705	1.23669e-10	872078	873142	+	1065	-	hypothetical protein
921	SAK_0921	64	362	2.39181	1.88172e-52	873197	873640	-	444	-	MarR family transcriptional regulator
922	SAK_0922	127	712	4.58237	0	873721	874749	-	1029	queA	S-adenosylmethionine--tRNA ribosyltransferase-isomerase
923	SAK_0923	102	573	-1.28166	6.35802e-10	874902	875582	+	681	-	hypothetical protein
924	SAK_0924	107	601	1.51336	6.14171e-27	875733	876434	+	702	nagB	glucosamine-6-phosphate isomerase
925	SAK_0925	165	923	-1.16206	4.89519e-13	876506	877462	-	957	-	glutathione S-transferase domain-containing protein
926	SAK_0926	118	662	-0.748828	4.37915e-05	877558	878277	+	720	-	RNA pseudouridine synthase
927	SAK_0927	228	1273	0.459168	5.57757e-05	878350	879501	+	1152	-	major facilitator family protein
928	SAK_0928	149	834	-1.44182	1.21955e-16	879553	880500	+	948	-	competence protein CoiA
929	SAK_0929	262	1462	0.844168	2.62019e-17	880516	882321	+	1806	pepB	group B oligopeptidase PepB
930	SAK_0930	106	595	-0.420579	0.0278209	882516	883142	+	627	-	HAD-superfamily hydrolase
931	SAK_0931	93	523	0.0954515	0.657403	883252	883923	+	672	-	O-methyltransferase
932	SAK_0932	134	751	-2.39687	1.67636e-32	883984	884913	+	930	prsA	foldase PrsA
933	SAK_0933	64	362	1.04329	1.09129e-07	885155	885640	+	486	-	hypothetical protein
934	SAK_0934	218	1218	-10.1392	5.07092e-127	885656	888274	+	2619	alaS	alanyl-tRNA synthetase
935	SAK_0935	130	728	1.62195	3.43536e-38	888356	889072	+	717	-	hypothetical protein
936	SAK_0936	180	1006	0.967148	2.85488e-16	889160	889978	+	819	-	glycosyl transferase
937	SAK_0937	44	250	-3.67308	4.73124e-20	890399	890692	+	294	-	hypothetical protein
938	SAK_0938	32	184	-1.42015	0.00017928	890737	890952	+	216	-	DNA-binding protein
939	SAK_0939	161	901	-1.54023	9.27218e-20	890955	891713	+	759	-	hypothetical protein
940	SAK_0940	116	651	2.23543	1.71093e-77	891798	892361	-	564	-	hypothetical protein
941	SAK_0941	0	6	7.80067	1.14721e-87	892696	894147	+	1452	-	ISSag8, transposase
942	SAK_0942	136	762	-9.46248	9.88155e-80	894163	895122	-	960	nrdF	ribonucleotide-diphosphate reductase subunit beta
943	SAK_0943	350	1951	-10.2348	1.57165e-203	895325	897484	-	2160	-	ribonucleotide-diphosphate reductase subunit alpha
944	SAK_0944	18	106	-9.19734	2.60526e-11	897562	897786	-	225	-	glutaredoxin-like protein NrdH
945	SAK_0945	22	128	-9.47297	1.08393e-13	898169	898432	+	264	ptsH	phosphocarrier protein HPr
946	SAK_0946	201	1123	-5.41779	1.26521e-124	898437	900170	+	1734	ptsI	phosphoenolpyruvate-protein phosphotransferase
947	SAK_0947	169	945	-7.83524	1.77247e-99	900320	901747	+	1428	gapN	glyceraldehyde-3-phosphate dehydrogenase
948	SAK_0948	204	1140	0.851271	5.19059e-14	901887	903140	+	1254	-	polysaccharide deacetylase
949	SAK_0949	192	1073	-2.9892	3.23604e-63	903173	904255	-	1083	-	DEAD/DEAH box helicase
950	SAK_0950	108	606	1.43327	5.77944e-24	904400	905029	+	630	udk	uridine kinase
951	SAK_0951	86	484	-3.1829	8.66625e-32	905116	905613	+	498	-	GAF domain-containing protein
952	SAK_0952	258	1440	-9.79629	4.29524e-150	905613	907277	+	1665	dnaX	DNA polymerase III subunits gamma and tau
953	SAK_0953	200	1117	-6.20814	4.93194e-121	907541	908476	-	936	-	biotin--protein ligase
954	SAK_0954	154	862	-5.65568	5.46638e-95	908661	909857	+	1197	metK	S-adenosylmethionine synthetase
955	SAK_0955	436	2429	-2.01483	2.13582e-78	910378	912639	+	2262	-	hypothetical protein
956	SAK_0956	97	545	-1.98858	2.20613e-18	912706	913251	+	546	-	hypothetical protein
957	SAK_0957	14	84	0.433721	0.403704	913411	913539	+	129	-	hypothetical protein
958	SAK_0958	94	528	-1.19959	2.165e-08	913647	914213	+	567	-	hypothetical protein
959	SAK_0959	105	589	-0.337478	0.0746962	914210	914764	+	555	-	hypothetical protein
960	SAK_0960	197	1101	-2.3038	2.18925e-44	914768	916054	+	1287	-	ABC transporter ATP-binding protein
961	SAK_0961	124	695	-0.292225	0.0938929	916042	916710	+	669	-	hypothetical protein
962	SAK_0962	110	617	-0.611967	0.00118713	916794	917474	+	681	-	TENA/THI-4 family protein
963	SAK_0963	142	795	-1.15945	2.00968e-11	917476	918273	+	798	thiD	phosphomethylpyrimidine kinase
964	SAK_0964	110	617	-1.62618	3.30896e-15	918275	919045	+	771	thiM	hydroxyethylthiazole kinase
965	SAK_0965	98	551	-1.83898	1.84532e-16	919059	919730	+	672	thiE	thiamine-phosphate pyrophosphorylase
966	SAK_0966	200	1117	2.91536	1.19946e-283	919857	921116	+	1260	murA	UDP-N-acetylglucosamine 1-carboxyvinyltransferase
967	SAK_0967	76	428	0.812057	1.4506e-05	921200	921772	+	573	-	acetyltransferase
968	SAK_0968	202	1129	0.721484	5.00209e-10	921765	923048	+	1284	-	DRTGG domain/hypothetical protein
969	SAK_0969	106	595	-10.1059	4.16804e-62	923071	923931	+	861	map	methionine aminopeptidase
970	SAK_0970	156	873	0.218218	0.142842	923933	924853	+	921	-	ribonuclease BN
971	SAK_0971	82	462	-1.54309	1.0931e-10	924870	925325	-	456	-	GtrA family protein
972	SAK_0972	80	450	1.35212	5.97658e-16	925507	926016	+	510	-	hypothetical protein
973	SAK_0973	308	1718	-8.17648	2.10022e-180	926156	928114	+	1959	ligA	NAD-dependent DNA ligase LigA
974	SAK_0974	162	906	-1.84075	2.86126e-26	928126	929145	+	1020	-	lipid kinase
975	SAK_0975	373	2079	1.37112	4.29442e-71	929149	931449	+	2301	pulA	pullulanase
976	SAK_0976	307	1712	-0.140715	0.19802	931655	933523	+	1869	glgB	glycogen branching protein
977	SAK_0977	172	962	-0.62498	2.87377e-05	933565	934704	+	1140	glgC	glucose-1-phosphate adenylyltransferase
978	SAK_0978	204	1140	1.43745	2.89379e-44	934694	935827	+	1134	glgD	glucose-1-phosphate adenylyltransferase, GlgD subunit
979	SAK_0979	224	1251	1.812	3.42955e-85	935824	937254	+	1431	glgA	glycogen synthase
980	SAK_0980	16	95	-8.03687	2.02574e-10	937586	937786	+	201	atpE	ATP synthase F0F1 subunit C
981	SAK_0981	126	706	-6.1052	9.31646e-77	937819	938535	+	717	atpB	ATP synthase F0F1 subunit A
982	SAK_0982	76	428	-8.63123	4.93379e-45	938553	939050	+	498	atpF	ATP synthase F0F1 subunit B
983	SAK_0983	54	306	-7.40884	1.72842e-32	939050	939586	+	537	atpH	ATP synthase F0F1 subunit delta
984	SAK_0984	176	984	-10.0951	8.95081e-103	939602	941107	+	1506	atpA	ATP synthase F0F1 subunit alpha
985	SAK_0985	134	751	-9.7043	1.53417e-78	941123	942004	+	882	atpG	ATP synthase F0F1 subunit gamma
986	SAK_0986	164	917	-8.9938	6.85671e-96	942078	943484	+	1407	atpD	ATP synthase F0F1 subunit beta
987	SAK_0987	50	284	-10.6218	8.4883e-30	943497	943910	+	414	atpC	ATP synthase F0F1 subunit epsilon
988	SAK_0988	50	284	1.54339	5.26657e-14	943969	944205	+	237	-	hypothetical protein
989	SAK_0989	168	940	1.96253	7.29869e-79	944268	945539	+	1272	murA	UDP-N-acetylglucosamine 1-carboxyvinyltransferase
990	SAK_0990	38	217	0.668319	0.0153693	945541	945732	+	192	-	hypothetical protein
991	SAK_0991	142	795	1.95715	1.50513e-66	945807	946664	+	858	endA	DNA-entry nuclease
992	SAK_0992	119	667	-9.04894	6.91346e-70	946956	947996	+	1041	pheS	phenylalanyl-tRNA synthetase subunit alpha
993	SAK_0993	86	484	2.22638	2.57757e-57	948079	948600	+	522	-	acetyltransferase
994	SAK_0994	342	1907	-9.78651	4.9644e-199	948654	951059	+	2406	pheT	phenylalanyl-tRNA synthetase subunit beta
995	SAK_0995	112	628	-0.247496	0.185028	951128	952030	-	903	-	hypothetical protein
996	SAK_0996	523	2913	-2.76366	7.82938e-151	952208	955441	+	3234	rexB	exonuclease RexB
997	SAK_0997	584	3252	-1.73098	3.80065e-82	955431	959054	+	3624	rexA	exonuclease RexA
998	SAK_0998	149	834	1.20291	8.0065e-22	959067	959984	+	918	-	magnesium/cobalt transporter CorA
999	SAK_0999	208	1162	-4.92206	8.89366e-130	960017	961393	-	1377	trmE	tRNA modification GTPase TrmE
1000	SAK_1000	255	1423	-0.305101	0.0107671	961521	963431	+	1911	-	ABC transporter ATP-binding protein
1001	SAK_1001	121	678	0.799555	7.48023e-08	963581	964549	+	969	-	acetoin dehydrogenase, TPP-dependent, E1 component subunit alpha
1002	SAK_1002	132	740	-0.265331	0.119811	964624	965622	+	999	-	acetoin dehydrogenase, TPP-dependent, E1 component subunit beta
1003	SAK_1003	166	929	0.272368	0.0538933	965749	967137	+	1389	-	branched-chain alpha-keto acid dehydrogenase subunit E2
1004	SAK_1004	222	1240	-1.44653	3.73949e-24	967197	968954	+	1758	-	acetoin dehydrogenase, TPP-dependent, E3 component, dihydrolipoamide dehydrogenase
1005	SAK_1005	140	784	-0.107392	0.529342	969052	970041	+	990	lplA	lipoate-protein ligase A
1006	SAK_1006	140	784	-9.76703	7.96329e-82	970149	970934	-	786	-	glutamine amidotransferase domain-containing protein
1007	SAK_1007	238	1329	-9.04292	5.43252e-139	970934	972277	-	1344	-	mur ligase
1008	SAK_1008	122	684	-9.89192	2.20536e-71	972417	973268	+	852	-	hypothetical protein
1009	SAK_1009	174	973	1.21041	1.13995e-25	973271	974230	+	960	-	hypothetical protein
1010	SAK_1010	189	1056	-9.19734	1.45553e-110	974284	975636	+	1353	glmM	phosphoglucosamine mutase
1011	SAK_1011	66	373	0.431586	0.0488468	975759	976130	+	372	-	hypothetical protein
1012	SAK_1012	60	339	2.08112	3.81628e-34	976155	976535	+	381	-	hypothetical protein
1013	SAK_1013	184	1029	2.69896	2.9662e-207	976627	977757	+	1131	-	coproporphyrinogen III oxidase
1014	SAK_1014	138	773	2.21669	9.89212e-90	977761	978498	+	738	-	thioesterase
1015	SAK_1015	138	773	5.02781	0	978499	979269	+	771	-	HAD family hydrolase
1016	SAK_1016	132	740	1.37076	3.65084e-26	979244	979915	+	672	-	hypothetical protein
1017	SAK_1017	676	3763	1.20367	8.58475e-94	980303	984415	+	4113	-	hypothetical protein
1018	SAK_1018	121	678	-0.217032	0.216634	984417	985286	+	870	cas1	CRISPR-associated Cas1 family protein
1019	SAK_1019	60	339	1.65926	1.74081e-19	985283	985624	+	342	-	CRISPR-associated Cas2 family protein
1020	SAK_1020	114	639	3.83172	0	985611	986276	+	666	-	hypothetical protein
1021	SAK_1021	52	295	2.36433	1.35878e-41	987960	988376	+	417	ndk	nucleoside diphosphate kinase
1022	SAK_1022	256	1429	0.680573	4.99238e-11	988512	990344	+	1833	lepA	GTP-binding protein LepA
1023	SAK_1023	333	1857	-2.96351	6.92827e-107	991064	993223	+	2160	-	hypothetical protein
1024	SAK_1024	98	551	1.03641	7.71134e-11	993347	993982	+	636	-	HD domain-containing protein
1025	SAK_1025	62	350	-0.923873	0.000404638	993991	994455	+	465	-	acetyltransferase
1026	SAK_1026	52	295	3.25091	6.67297e-106	994455	994889	+	435	msrB	methionine sulfoxide reductase B
1027	SAK_1027	436	2429	-1.50658	2.40366e-49	995041	997833	+	2793	-	cation transporter HAD ATPase
1028	SAK_1028	212	1184	0.139449	0.285065	997833	998936	+	1104	-	hypothetical protein
1029	SAK_1029	122	684	2.06182	1.02248e-65	999057	999695	-	639	-	hexapaptide repeat-containing transferase
1030	SAK_1030	68	384	-6.81	3.71891e-41	999967	1000313	-	347	-	-
1031	SAK_1031	110	617	-1.06963	4.73515e-08	1000406	1001017	+	612	-	hypothetical protein
1032	SAK_1032	178	995	0.560246	1.01523e-05	1001054	1001836	-	783	-	hypothetical protein
1033	SAK_1033	114	639	-0.401507	0.0276878	1001848	1002546	-	699	-	ABC transporter ATP-binding protein
1034	SAK_1034	46	261	-1.7031	1.72967e-07	1002547	1002915	-	369	-	GntR family transcriptional regulator
1035	SAK_1035	530	2952	-10.0951	4.31313e-308	1003060	1006164	+	3105	dnaE	DNA polymerase III DnaE
1036	SAK_1036	112	628	-7.68212	2.70917e-66	1006245	1007267	+	1023	pfkA	6-phosphofructokinase
1037	SAK_1037	192	1073	-9.9569	4.78688e-112	1007316	1008818	+	1503	pyk	pyruvate kinase
1038	SAK_1038	96	539	-1.03757	7.11289e-07	1008989	1009546	+	558	lepB	signal peptidase I
1039	SAK_1039	30	173	-2.10919	3.65661e-07	1009560	1009703	-	144	-	hypothetical protein
1040	SAK_1040	279	1557	-9.1718	1.0693e-162	1009815	1011629	+	1815	glmS	glucosamine--fructose-6-phosphate aminotransferase
1041	SAK_1041	56	317	0.150655	0.572598	1011792	1012121	+	330	phnA	PhnA protein
1042	SAK_1042	124	695	1.01185	8.88022e-13	1012256	1012897	+	642	-	polar amino acid ABC transporter permease
1043	SAK_1043	90	506	0.449688	0.0146028	1012907	1013536	+	630	-	polar amino acid ABC transporter ATP-binding protein
1044	SAK_1044	168	940	0.75987	1.88059e-09	1013550	1014383	+	834	-	polar amino acid ABC transporter amino acid-binding protein
1045	SAK_1045	28	161	-1.73057	3.53898e-05	1014467	1014700	-	234	rpsT	30S ribosomal protein S20
1046	SAK_1046	181	1012	-1.53536	4.6594e-22	1014769	1015689	-	921	coaA	pantothenate kinase
1047	SAK_1047	106	595	1.46931	5.57705e-25	1015795	1016385	+	591	-	methyltransferase domain-containing protein
1048	SAK_1048	52	295	0.179097	0.511334	1016711	1017100	+	390	cdd	cytidine deaminase
1049	SAK_1049	148	828	0.248749	0.0942056	1017165	1018214	+	1050	-	Bmp family membrane protein
1050	SAK_1050	212	1184	1.10093	4.43756e-25	1018359	1019894	+	1536	-	carbohydrate ABC transporter periplasmic-binding protein
1051	SAK_1051	174	973	0.880587	5.20936e-13	1019887	1020948	+	1062	-	carbohydrate ABC transporter permease
1052	SAK_1052	159	890	-0.142053	0.352073	1020950	1021906	+	957	-	carbohydrate ABC transporter permease
1053	SAK_1053	198	1106	-2.66568	3.24356e-55	1022111	1023481	+	1371	nox	NADH oxidase, water-forming
1054	SAK_1054	124	695	-2.28766	3.96966e-28	1023602	1024591	-	990	ldh	L-lactate dehydrogenase
1055	SAK_1055	370	2062	-10.3148	6.37277e-215	1024830	1027289	+	2460	gyrA	DNA gyrase subunit A
1056	SAK_1056	106	595	-3.32019	9.68298e-41	1027296	1028039	+	744	-	sortase
1057	SAK_1057	56	317	-0.997663	0.000273266	1028055	1028468	+	414	-	glyoxylase
1058	SAK_1058	181	1012	0.147351	0.292799	1028621	1029583	+	963	-	hypothetical protein
1059	SAK_1059	178	995	0.394913	0.00263592	1029646	1030773	-	1128	-	Na+/H+ antiporter
1060	SAK_1060	0	6	7.83768	4.91308e-90	1031033	1031416	+	384	-	IS1381 transposase A
1061	SAK_1061	0	6	7.0943	1.19815e-51	1031449	1031838	+	390	-	IS1381 transposase B
1062	SAK_1062	199	1112	-3.38625	4.05934e-77	1031904	1033466	-	1563	guaA	GMP synthase
1063	SAK_1063	114	639	1.2764	2.33159e-19	1033679	1034377	+	699	-	GntR family transcriptional regulator
1064	SAK_1064	178	995	2.54177	1.30565e-168	1034491	1035825	+	1335	gid	tRNA (uracil-5-)-methyltransferase Gid
[truncated: 1,072 more rows]

## Sheet: T2 ESSENTIALS Output
	Row.names	unique_flanking_sequences	expected_reads	logFC	adj.P.Val	Start	Stop	Strand	Length	Gene	Product
[truncated: 2,136 more rows]

[truncated: 2 more sheets: RegPrecise Regulons, 2-Component Systems]
